# Supplementary material for: A systematic review and meta-regression of the knowledge, practices, and training of restaurant and food service personnel toward food allergies and Celiac disease
Source: PLoS One. 2018 Sep 4;13(9):e0203496. doi: 10.1371/journal.pone.0203496 (PMC6122805; doi:10.1371/journal.pone.0203496)
Supplement: S1 Dataset — (XLSX) [file pone.0203496.s004.xlsx]

## Sheet: Relevant
Refid	Author	Title	Reference	Journal	Year	Volume	Issue	Start page	End page	Q1_relevant	Q2_year	Q3_document	Q4_language	Q5a_region	Q5b_country	Q6_date	Q7a_focusgeneral	Q7b_focusspecific	Q7c_focusceliac	Q7d_focusgluten	Q7e_focusother	Q8a_observational	Q8b_observationalspecific	Q8c_experimental	Q8d_experimentalspecific	Q8e_qualitative	Q8f_otherdesign	Q9a_questionnaire	Q9b_questionnairespecific	Q9c_observation	Q9d_observationspecific	Q9e_focusgroups	Q9f_interviews	Q9g_othercollection	Q9h_notspecified	Q10a_timepoints	Q10b_timepointsnumber	Q11a_themeprevalence	Q11b_themeassociation	Q11c_themeintervention	Q11d_themeother	Q12a_theory	Q12b_theoryspecific	Q13a_formative	Q13b_focusgroups	Q13c_interviews	Q13e_research	Q13e_experts	Q13f_other
67	Abbot,J. M.;Byrd-Bredbenner,C.;Grasso,D.	Know before you serve: developing a food-allergy fact sheet	Journal Article	Cornell Hotel and Restaurant Administration Quarterly	2007	48	3	274	283	Yes - mixed-method	2007	Journal article	English	North America	USA	Not reported	x					x	Cross-sectional			x - design not specified (mixed-method approach of intervention development)		x	In-person			x	x			Yes	2 (baseline and follow-up)	x		x		No		Yes			x	x
69	Abdelmassih,K.;Rajagopal,L.;Arendt,S. W.	A Mixed Methods Approach to Examining Food Allergy Accommodation Efforts in Colleges and Universities	Journal Article	Journal of Foodservice Management & Education	2016	10	2	26	34	Yes - mixed-method	2016	Journal article	English	North America	USA	Not reported	x					x	Cross-sectional			x - interviews		x	Web-based				x			No		x	x			No		Yes			x
77	Ahuja,R.;Sicherer,S. H.	Food-allergy management from the perspective of restaurant and food establishment personnel	Journal Article	Annals of Allergy, Asthma and Immunology	2007	98	4	344	348	Yes - quantitative	2007	Journal article	English	North America	USA	Not reported	x					x	Cross-sectional					x	Telephone							No		x	x			No		Yes			x		x - program available to train restaurant personnel about food allergies (the Food Allergy Training Guide for Restaurants and Food Services; http://www.foodallergy.org)
79	Ajala A.R., Cruz A.G., Faria J.A.F., Walter E.H.M., Granato D., Sant Ana A.S.	Food allergens: Knowledge and practices of food handlers in restaurants		Food Control	2010	21	10	1318	1321	Yes - quantitative	2010	Journal article	English	Central and South America/ Caribbean	Brazil	Not reported	x					x	Cross-sectional					x	Postal							No		x	x			No		No
112	Aziz,I.;Karajeh,M. A.;Zilkha,J.;Tubman,E.;Fowles,C.;Sanders,D. S.	Change in awareness of gluten-related disorders among chefs and the general public in the UK: A 10-year follow-up study	Journal Article	European Journal of Gastroenterology and Hepatology	2014	26	11	1228	1233	Yes - quantitative	2014	Journal article	English	Europe	UK	2003; 2013		x - peanut allergy	x	x		x	Cross-sectional					x	In-person							Yes	2 (2003 survey compared to 2013 survey)	x	x			No		Yes			x
116	Bailey S., Albardiaz R., Frew A.J., Smith H.	Restaurant staff's knowledge of anaphylaxis and dietary care of people with allergies		Clinical and Experimental Allergy	2011	41	5	713	717	Yes - quantitative	2011	Journal article	English	Europe	UK	Not reported	x					x	Cross-sectional					x	Telephone							No		x	x			No		Yes			x		x - personal observations, allergy training DVD
117	Bailey S., Kindratt T.B., Smith H., Reading D.	Food allergy training event for restaurant staff; A pilot evaluation		Clinical and Translational Allergy	2014	4	1	26		Yes - quantitative	2014	Journal article	English	Europe	UK	Not reported	x							x	Uncontrolled before-and-after study			x	In-person; Postal; Web-based							Yes	3 (pre and post intervention, and 4-week follow-up)			x		No		No
120	Banerjee,T.;Skypala,I.;Michaelis,L.	A survey exploring the knowledge of food handlers in the hospital restaurants and small commercial restaurants regarding their ability to identify the signs and symptoms of an acute food induced anaphylaxis and their emergency response towards a suspected allergic reaction.	Conference Proceedings	Allergy	2016	71	S102	194	195	Yes - quantitative	2016	Conference proceedings	English	Europe	UK	Not reported	x					x	Cross-sectional					x	Not specified							No		x				No		No
157	Borchgrevink,C. P.;Elsworth,J. D.;Taylor,S. E.;Christensen,K. L.	Food intolerances, food allergies, and restaurants	Journal Article	Journal of Culinary Science and Technology	2009	7	4	259	284	Yes - quantitative	2009	Journal article	English	North America	USA	Not reported	x		x	x	x - general food intolerance	x	Cross-sectional					x	Postal							No		x				No		No
213	Choi,J. H.;Rajagopal,L.	Food allergy knowledge, attitudes, practices, and training of foodservice workers at a university foodservice operation in the Midwestern United States	Journal Article	Food Control	2013	31	2	474	481	Yes - quantitative	2013	Journal article	English	North America	USA	Not reported	x					x	Cross-sectional					x	In-person; postal							No		x	x			No		Yes			x
229	Common,L. A. R.;Corrigan,C. J.;Smith,H.;Bailey,S.;Harris,S.;Holloway,J. A.	How Safe is your Curry? Food Allergy Awareness of Restaurant Staff	Journal Article	Journal of Allergy & Therapy	2013	4	4	1000140		Yes - quantitative	2013	Journal article	English	Europe	UK	Not reported	x					x	Cross-sectional					x	Telephone							No		x	x			No		No
277	Din,N. D.;Rashid,B.;Ramli,K. I.	Gauging Food Allergy Knowledge among Hospitality Students	Journal Article	Journal of Management Research	2015	7		252	265	Yes - quantitative	2015	Journal article	English	Asia-Middle East	Malaysia	Not reported	x					x	Cross-sectional					x	In-person							No		x				No		Yes			x
291	Dupuis,R.;Meisel,Z.;Grande,D.;Strupp,E.;Kounaves,S.;Graves,A.;Frasso,R.;Cannuscio,C. C.	Food allergy management among restaurant workers in a large U.S. city	Journal Article	Food Control	2016	63		147	157	Yes - quantitative	2016	Journal article	English	North America	USA	2013/10-2014/09	x					x	Cross-sectional	x	RCT			x	In-person							No		x		x		No		Yes			x
370	French,D.;Pobocik,R. S.	Food Allergies in University Dining: An Assessment to Meet the Needs of Food Allergic Students	Conference Proceedings	Journal of Nutrition Education and Behavior	2013	45	4S	S31		Yes - quantitative	2013	Conference proceedings	English	North America	USA	Not reported	x					x	Cross-sectional					x	Not specified							No		x				No		No
382	Garipe,L. Y.;Bravo,B.;FernÃƒÂ¡ndez,M.;GarcÃƒÂ­a,M.;Petrosini,A.;Soriano,M. M.;Perman,G.;Giunta,D. H.	Assessment of the gluten-free processed food offer in food locals in buenos aires city	Journal Article	Acta Gastroenterologica Latinoamericana	2015	45	3	190	197	Yes - quantitative	2015	Journal article	Spanish	South America	Argentina	2011/09-2011/11			x			x	Cross-sectional					x	In-person	x	Direct observation (in person)					No		x				No		No
537	Karajeh,M. A.;Hurlstone,D. P.;Patel,T. M.;Sanders,D. S.	Chefs' knowledge of coeliac disease (compared to the public): A questionnaire survey from the United Kingdom	Journal Article	Clinical Nutrition	2005	24	2	206	210	Yes - quantitative	2005	Journal article	English	Europe	UK	Not reported		x - peanut allergy	x			x	Cross-sectional					x	In-person							No		x	x			No		No
595	Lee,Y. M.;Barker,G. C.	Comparison of Food Allergy Policies and Training between Alabama (AL) and National Restaurant Industry	Journal Article	Journal of Culinary Science and Technology	2017	15	1	1	16	Yes - quantitative	2017	Journal article	English	North America	USA	Not reported	x					x	Cross-sectional					x	Postal							No		x	x			No		Yes		x	x
596	Lee,Y. M.;Sozen,E.	Food allergy knowledge and training among restaurant employees	Journal Article	International Journal of Hospitality Management	2016	57		52	59	Yes - mixed-method	2016	Journal article	English	North America	USA	Not reported	x					x	Cross-sectional			x - not specified - some qualitative quotes captured in open-ended text responses on questionnaire		x	Web-based							No		x	x			No		Yes			x		x - National Restaurant Association’s (NRA) ServSafe Allergen Training program; FARE’s resources for restaurants; other allergy education materials
597	Lee,Y. M.;Xu,H.	Food Allergy Knowledge, Attitudes, and Preparedness Among Restaurant Managerial Staff	Journal Article	Journal of Foodservice Business Research	2015	18	5	454	469	Yes - quantitative	2015	Journal article	English	North America	USA	Not reported	x					x	Cross-sectional					x	Web-based							No		x	x			No		Yes		x	x
606	Leitch,I. S.;Walker,M. J.;Davey,R.	Food allergy: Gambling your life on a take-away meal	Journal Article	International journal of environmental health research	2005	15	2	79	87	Yes - quantitative	2005	Journal article	English	Europe	UK (Northern Ireland)	2002		x - peanut allergy				x	Cross-sectional							x	Direct observation (in person)			x - sampling of requested peanut-free meal for peanut allergen		No		x			x - allergen contamination of allergy-free requested meals	No		No
612	Lessa,K.;Lozano,M.;Esteve,N. J.;Frigola,A.	Food Allergy Knowledge, Attitudes and Practices: A Pilot Study of the General Public and Food Handlers	Journal Article	European Journal of Nutrition & Food Safety	2016	6		58	64	Yes - quantitative	2016	Journal article	English	Europe	Spain	Not reported	x					x	Cross-sectional					x	Postal							No		x				No		Yes			x
653	Mandabach,K. H.;Ellsworth,A.;VanLeeuwen,D. M.;Blanch,G.;Waters,H. L.	Restaurant managers' knowledge of food allergies: a comparison of differences by chain or independent affiliation, type of service and size.	Journal Article	Journal of Culinary Science & Technology	2005	4	2--3	63	77	Yes - quantitative	2005	Journal article	English	North America	USA	Not reported	x				x - food intolerance; food poisoning	x	Cross-sectional					x	In-person and web-based (round 1); Postal (round 2)							Yes	2 (round 1; and round 2 with larger sample - different participants in each)	x	x			No		No
671	Mcintosh,J.;Flanagan,A.;Madden,N.;Mulcahy,M.;Dargan,L.;Walker,M.;Burns,D. T.	Awareness of coeliac disease and the gluten status of 'gluten-free' food obtained on request in catering outlets in Ireland	Journal Article	International Journal of Food Science and Technology	2011	46	8	1569	1574	Yes - quantitative	2011	Journal article	English	Europe	Ireland; UK (Northern Ireland)	2009/06-2009/08			x			x	Cross-sectional					x	In-person					x - sampling of gluten-free foods for gluten		No		x			x - gluten contamination of gluten-free requested meals	No		No
775	Panzer,R. M.;Dennis,M.;Kelly,C. P.;Weir,D.;Leichtner,A.;Leffler,D. A.	Navigating the gluten-free diet in college	Journal Article	Journal of pediatric gastroenterology and nutrition	2012	55	6	740	744	Yes - quantitative	2012	Journal article	English	North America	USA	Not reported			x	x		x	Cross-sectional					x	Telephone							No		x				No		No
820	Pratten,J.;Towers,N.	Food allergies and the UK catering industry: A study of the training needs for the industry to serve those with food allergies	Journal Article	Journal of European Industrial Training	2004	28	6	490	498	Yes - quantitative	2004	Journal article	English	Europe	UK	Not reported	x		x			x	Cross-sectional					x	In-person	x	Direct observation (in person)					No		x				No		No
831	Radke,T. J.;Brown,L. G.;Faw,B.;Hedeen,N.;Matis,B.;Perez,P.;Viveiros,B.;Ripley,D.	Restaurant food allergy practices - six selected sites, United States, 2014	Journal Article	Morbidity and Mortality Weekly Report	2017	66	15	404	407	Yes - quantitative	2017	Journal article	English	North America	USA	2014/01-2015/02	x					x	Cross-sectional					x	In-person							No		x	x			No		No
832	Radke,T. J.;Brown,L. G.;Hoover,E. R.;Faw,B. V.;Reimann,D.;Wong,M. R.;Nicholas,D.;Barkley,J.;Ripley,D.	Food allergy knowledge and attitudes of restaurant managers and staff: An EHS-Net study	Journal Article	Journal of food protection	2016	79	9	1588	1598	Yes - quantitative	2016	Journal article	English	North America	USA	2014/01-2015/02	x					x	Cross-sectional					x	In-person	x	Direct observation (in person)					No		x	x			No		No
835	Rajagopal,L.;Strohbehn,C.	Views of college and university dining directors on food allergen policies and practices in higher education settings	Journal Article	Journal of Foodservice Management & Education	2011	5		15	21	Yes - quantitative	2011	Journal article	English	North America	USA	Not reported	x					x	Cross-sectional					x	Web-based							No		x	x			No		Yes			x	x
913	Schultz,M.;Shin,S.;Coppell,K. J.	Awareness of coeliac disease among chefs and cooks depends on the level and place of training	Journal Article	Asia Pacific Journal of Clinical Nutrition	2017	26	4	719	724	Yes - quantitative	2017	Journal article	English	Australasia	New Zealand	2013/12-2014/01			x			x	Cross-sectional					x	In-person							No		x	x			No		No
923	Shafie,A. A.;Azman,A. W.	Assessment of knowledge, attitude and practice of food allergies among food handlers in the state of Penang, Malaysia	Journal Article	Public health	2015	129	9	1278	1284	Yes - quantitative	2015	Journal article	English	Asia-Middle East	Malaysia	2012/12-2013/02	x					x	Cross-sectional					x	In-person							No		x	x			No		Yes			x
939	Simpson S., Lebwohl B., Lewis S.K., Tennyson C.A., Sanders D.S., Green P.H.	Awareness of gluten-related disorders: A survey of the general public, chefs and patients		e-SPEN	2011	6	5	e227	e231	Yes - quantitative	2011	Journal article	English	North America	USA	2010/06-2010/11		x - peanut allergy	x	x		x	Cross-sectional					x	In-person; Web-based							No		x	x			No		Yes			x
951	Sogut,A.;Kavut,A. B.;Kartal,I.;Beyhun,E. N.;Cayir,A.;Mutlu,M.;Ozkan,B.	Food allergy knowledge and attitude of restaurant personnel in Turkey	Journal Article	International forum of allergy & rhinology	2015	5	2	157	161	Yes - quantitative	2015	Journal article	English	Asia-Middle East	Turkey	Not reported	x					x	Cross-sectional					x	In-person							No		x	x			No		Yes			x
1080	Wen,H.;Kwon,J.	Restaurant servers' risk perceptions and risk communication-related behaviors when serving customers with food allergies in the U.S	Journal Article	International Journal of Hospitality Management	2017	64		11	20	Yes - quantitative	2017	Journal article	English	North America	USA	Not reported	x					x	Cross-sectional					x	Web-based							No		x	x			No		Yes			x		x - ServSafe® Coursebook, the training program “Welcoming Guests with Food Allergies,” developed and modified by Food Allergy Research and Education (2010), and the food allergy education modules developed by Kwon et al., 2015
1086	Wham C.A., Sharma K.M.	Knowledge of café and restaurant managers to provide a safe meal to food allergic consumers		Nutrition and Dietetics	2014	71	4	265	269	Yes - quantitative	2014	Journal article	English	Australasia	New Zealand	Not reported	x					x	Cross-sectional					x	In-person							No		x	x			No		Yes			x
1146	Zottarelli, Lisa; Bednar, Carolyn; O’Donnell, Julie; Wofford, Michelle; Hower, Glenn; Ryu, Dojin	The Association between Menu Labeling of Common Allergens and Food Safety Knowledge and Attitudes: A Study of Independently-operated Restaurants	Journal Article	Journal of food protection	2012	75	SA	193, P3-68	IAFP 2012: Providence, RI, July 22-25	Yes - quantitative	2012	Conference proceedings	English	North America	USA	Not reported	x					x	Cross-sectional					x	Postal							No		x	x			No		No
1148	Enriquez, L.P.; Furlong, T.J.; Ibrahim, J.K.; Twersky-Bumgardner, S.	The prevalence of policies and procedures for serving customers with food allergies in restaurants in center city, Philadelphia	Journal Article	Journal of the American Dietetic Association	2007	107	S8	A73	American Dietetic Association (ADA) 2007 Food & Nutrition Conference & Expo, 29 September-2 October, Philadelphia, PA	Yes - quantitative	2007	Conference proceedings	English	North America	USA	2007/01	x					x	Cross-sectional					x	Postal							No		x				No		No
1149	Timmermans, F.	How to manage food allergy in restaurants, cafeterias and fast food outlets?	Journal Article	Clinical and Translational Allergy	2011	1	S1	S59	Food Allergy and Anaphylaxis Meeting 2011, 17-19 February, Venice, Italy	Yes - quantitative	2011	Conference proceedings	English	Europe	Netherlands	Not reported	x					x	Cross-sectional					x	Not specified							No		x				No		No
1151	Chartered Institute of Environmental Health	Allergy Strategy for Wales: Results of the Welsh Allergy Awareness Food Sampling Programme	Report	http://www.cieh-cymruwales.org/uploadedFiles/Core/Policy/Research/allergy_strategy_Wales_07.pdf	2007					Yes - quantitative	2007	Report	English	Europe	UK (Wales)	2007/03-2007/07	x	x - nut allergy				x	Cross-sectional							x	Direct observation (in person)			x - sampling of foods for allergens		No		x			x - allergen contamination of allergy-free requested meals	No		No
[truncated: 110 more columns]
