# Supplementary material for: A systematic review and meta-regression of the knowledge, practices, and training of restaurant and food service personnel toward food allergies and Celiac disease
Source: PLoS One. 2018 Sep 4;13(9):e0203496. doi: 10.1371/journal.pone.0203496 (PMC6122805; doi:10.1371/journal.pone.0203496)
Supplement: S2 Dataset — (XLSX) [file pone.0203496.s005.xlsx]

## Sheet: Knowledge
Refid	Author	Title	Reference	Journal	Year	Volume	Issue	Start page	End page	Reviewer	authoryear	Bias_selection	Bias_measure	Bias_exclusions	Bias_reporting	Bias_other	Bias_overall	Topic_category	Outcome_category	Outcome_category2	Outcome_category3	Outcome_description	Outcome_measure	Population	Num_positive	Num_total	Percent	Response_options
597	Lee,Y. M.;Xu,H.	Food Allergy Knowledge, Attitudes, and Preparedness Among Restaurant Managerial Staff	Journal Article	Journal of Foodservice Business Research	2015	18	5	454	469	IY	Lee and Xu (2015)	Unclear - The final online survey was administered by a professional market research company to reach the largest possible number of study samples nationwide.	Low risk - pilot tested face-to-face by four individuals holding management positions in restaurants	Low risk	Low risk	Low risk	Unclear	Food allergies	Knowledge	A food allergic reaction can occur if an individual touches a food item that contains allergens		A food allergic reaction can occur if a client touches a food item that contains allergens	Correct/incorrect response	Multiple - managers (n = 58), chefs (n = 36), and owners (n = 13) made up more than 98% of the respondents	78	110	0.709091	% correct response
596	Lee,Y. M.;Sozen,E.	Food allergy knowledge and training among restaurant employees	Journal Article	International Journal of Hospitality Management	2016	57		52	59	IY	Lee and Sozen (2016)	Unclear - The final online survey was administered by a professional market research company to reach the largest possible number of study samples nationwide.	Low risk	Low risk	Low risk	Low risk	Unclear	Food allergies	Knowledge	A food allergic reaction can occur if an individual touches a food item that contains allergens		A food allergic reaction can occur if a client touches a food item that contains allergens	Correct/incorrect response	Multiple - Service-Waitress-Bartender=100; host-cashier=46; cook-chef=46; crew member=14; Barista=6; dishwasher=3; other=14	165	229	0.720524	% correct response
595	Lee,Y. M.;Barker,G. C.	Comparison of Food Allergy Policies and Training between Alabama (AL) and National Restaurant Industry	Journal Article	Journal of Culinary Science and Technology	2017	15	1	1	16	IY	Lee and Barker (2017)	Unclear - Of the 1,000 questionnaires mailed to restaurants in Alabama, 87 were returned to the researchers, and only 75 complete questionnaires were used for the final data analysis.	Low risk	Low risk	Low risk	Low risk	Unclear	Food allergies	Knowledge	A food allergic reaction can occur if an individual touches a food item that contains allergens		A food allergic reaction can occur if a client touches a food item that contains allergens	Correct/incorrect response	Multiple - Alabama = managers (n = 34), chefs/cooks (n = 12), owners (n = 26), supervisors (n=3)	57	75	0.76	% correct response
1080	Wen,H.;Kwon,J.	Restaurant servers' risk perceptions and risk communication-related behaviors when serving customers with food allergies in the U.S	Journal Article	International Journal of Hospitality Management	2017	64		11	20	IY	Wen and Kwon (2017)	Low risk	Low risk	Low risk	Low risk	Low risk	Low risk	Food allergies	Knowledge	A food allergic reaction can occur if an individual touches a food item that contains allergens		Food allergy reactions can only be triggered when customers consume (eat) allergenic foods	correct/incorrect response	Servers/waiters	138	316	0.436709	% correct response
116	Bailey S., Albardiaz R., Frew A.J., Smith H.	Restaurant staff's knowledge of anaphylaxis and dietary care of people with allergies		Clinical and Experimental Allergy	2011	41	5	713	717	IY	Bailey et al. (2011)	Low risk	Low risk - The survey was piloted face-to-face with 10 food handlers, allowing ambiguities to be identified and questions refined	Low risk	Low risk	Low risk	Low risk	Food allergies	Knowledge	A food allergy reaction can cause death		A food allergy reaction can cause death	Correct/incorrect response	Multiple - 48 managers, 7 owners, 15 chefs, 20 waiters	79	90	0.877778	% correct response
229	Common,L. A. R.;Corrigan,C. J.;Smith,H.;Bailey,S.;Harris,S.;Holloway,J. A.	How Safe is your Curry? Food Allergy Awareness of Restaurant Staff	Journal Article	Journal of Allergy & Therapy	2013	4	4	1000140		IY	Common et al. (2013)	Low risk	Unclear - no details provided	Low risk	Low risk	Low risk	Low risk	Food allergies	Knowledge	A food allergy reaction can cause death		Did not think a food allergic reaction could cause death	Correct/incorrect response	Multiple - managers (45%), waiters (25%), owners (12.5%), chefs (12.5%) and supervisors (5%)	37	40	0.925	% correct response
597	Lee,Y. M.;Xu,H.	Food Allergy Knowledge, Attitudes, and Preparedness Among Restaurant Managerial Staff	Journal Article	Journal of Foodservice Business Research	2015	18	5	454	469	IY	Lee and Xu (2015)	Unclear - The final online survey was administered by a professional market research company to reach the largest possible number of study samples nationwide.	Low risk - pilot tested face-to-face by four individuals holding management positions in restaurants	Low risk	Low risk	Low risk	Unclear	Food allergies	Knowledge	A food allergy reaction can cause death		An individual can die from a food allergic reaction	Correct/incorrect response	Multiple - managers (n = 58), chefs (n = 36), and owners (n = 13) made up more than 98% of the respondents	99	110	0.9	% correct response
923	Shafie,A. A.;Azman,A. W.	Assessment of knowledge, attitude and practice of food allergies among food handlers in the state of Penang, Malaysia	Journal Article	Public health	2015	129	9	1278	1284	IY	Shafie et al. (2015)	Unclear - convenience sample	Low risk	Low risk	Low risk	Low risk	Unclear	Food allergies	Knowledge	A food allergy reaction can cause death		A food allergy reaction can cause death	Correct/incorrect response	Multiple - 28 managers, 23 food workers, 31 servers, 25 other	60	117	0.512821	% correct response
951	Sogut,A.;Kavut,A. B.;Kartal,I.;Beyhun,E. N.;Cayir,A.;Mutlu,M.;Ozkan,B.	Food allergy knowledge and attitude of restaurant personnel in Turkey	Journal Article	International forum of allergy & rhinology	2015	5	2	157	161	IY	Sogut et al. (2015)	Low risk	Unclear - no details provided	Low risk	Low risk	Low risk	Low risk	Food allergies	Knowledge	A food allergy reaction can cause death		A food allergy reaction can cause death	correct/incorrect response	Multiple - 39 managers, 20 owners, 60 chefs, 232 waiters	228	351	0.649573	% correct response
291	Dupuis,R.;Meisel,Z.;Grande,D.;Strupp,E.;Kounaves,S.;Graves,A.;Frasso,R.;Cannuscio,C. C.	Food allergy management among restaurant workers in a large U.S. city	Journal Article	Food Control	2016	63		147	157	IY	Dupuis et al. (2016)	Low risk	Unclear - no details provided	Low risk	Low risk	Low risk	Low risk	Food allergies	Knowledge	A food allergy reaction can cause death		A food allergy reaction can cause death	Correct/incorrect response	Multiple - cashiers (38.6%), managers (34.8%), food preparers/chefs/cooks (28.8%), Wait staff (16.3%), owners (13%), other (8.7%)	171.072	176	0.972	% correct response
596	Lee,Y. M.;Sozen,E.	Food allergy knowledge and training among restaurant employees	Journal Article	International Journal of Hospitality Management	2016	57		52	59	IY	Lee and Sozen (2016)	Unclear - The final online survey was administered by a professional market research company to reach the largest possible number of study samples nationwide.	Low risk	Low risk	Low risk	Low risk	Unclear	Food allergies	Knowledge	A food allergy reaction can cause death		An individual can die from a food allergic reaction	Correct/incorrect response	Multiple - Service-Waitress-Bartender=100; host-cashier=46; cook-chef=46; crew member=14; Barista=6; dishwasher=3; other=14	219	229	0.956332	% correct response
832	Radke,T. J.;Brown,L. G.;Hoover,E. R.;Faw,B. V.;Reimann,D.;Wong,M. R.;Nicholas,D.;Barkley,J.;Ripley,D.	Food allergy knowledge and attitudes of restaurant managers and staff: An EHS-Net study	Journal Article	Journal of food protection	2016	79	9	1588	1598	IY	Radke et al. (2016)	Unclear - restaurants randomly selected, but food workers and servers were chosen by managers (may not be representative)	Unclear - no details provided	Low risk	Low risk	Low risk	Unclear	Food allergies	Knowledge	A food allergy reaction can cause death		Someone with a food allergy can die from eating the food they are allergic to. (Yes)	Correct/incorrect response	Multiple - 277 managers, 211 workers, 156 servers (collapsed)	615	644	0.954969	% correct response
595	Lee,Y. M.;Barker,G. C.	Comparison of Food Allergy Policies and Training between Alabama (AL) and National Restaurant Industry	Journal Article	Journal of Culinary Science and Technology	2017	15	1	1	16	IY	Lee and Barker (2017)	Unclear - Of the 1,000 questionnaires mailed to restaurants in Alabama, 87 were returned to the researchers, and only 75 complete questionnaires were used for the final data analysis.	Low risk	Low risk	Low risk	Low risk	Unclear	Food allergies	Knowledge	A food allergy reaction can cause death		An individual can die from a food allergic reaction	Correct/incorrect response	Multiple - Alabama = managers (n = 34), chefs/cooks (n = 12), owners (n = 26), supervisors (n=3)	66	75	0.88	% correct response
1080	Wen,H.;Kwon,J.	Restaurant servers' risk perceptions and risk communication-related behaviors when serving customers with food allergies in the U.S	Journal Article	International Journal of Hospitality Management	2017	64		11	20	IY	Wen and Kwon (2017)	Low risk	Low risk	Low risk	Low risk	Low risk	Low risk	Food allergies	Knowledge	A food allergy reaction can cause death		A person can die from a food allergy reaction	correct/incorrect response	Servers/waiters	274	316	0.867089	% correct response
597	Lee,Y. M.;Xu,H.	Food Allergy Knowledge, Attitudes, and Preparedness Among Restaurant Managerial Staff	Journal Article	Journal of Foodservice Business Research	2015	18	5	454	469	IY	Lee and Xu (2015)	Unclear - The final online survey was administered by a professional market research company to reach the largest possible number of study samples nationwide.	Low risk - pilot tested face-to-face by four individuals holding management positions in restaurants	Low risk	Low risk	Low risk	Unclear	Food allergies	Knowledge	Arachis oil indicates that peanut is present in food production		Arachis oil indicates which food allergen is present in food production?=peanut	Correct/incorrect response	Multiple - managers (n = 58), chefs (n = 36), and owners (n = 13) made up more than 98% of the respondents	55	110	0.5	% correct response
596	Lee,Y. M.;Sozen,E.	Food allergy knowledge and training among restaurant employees	Journal Article	International Journal of Hospitality Management	2016	57		52	59	IY	Lee and Sozen (2016)	Unclear - The final online survey was administered by a professional market research company to reach the largest possible number of study samples nationwide.	Low risk	Low risk	Low risk	Low risk	Unclear	Food allergies	Knowledge	Arachis oil indicates that peanut is present in food production		Arachis oil indicates which food allergen is present in food production?=peanut	Correct/incorrect response	Multiple - Service-Waitress-Bartender=100; host-cashier=46; cook-chef=46; crew member=14; Barista=6; dishwasher=3; other=14	62	229	0.270742	% correct response
595	Lee,Y. M.;Barker,G. C.	Comparison of Food Allergy Policies and Training between Alabama (AL) and National Restaurant Industry	Journal Article	Journal of Culinary Science and Technology	2017	15	1	1	16	IY	Lee and Barker (2017)	Unclear - Of the 1,000 questionnaires mailed to restaurants in Alabama, 87 were returned to the researchers, and only 75 complete questionnaires were used for the final data analysis.	Low risk	Low risk	Low risk	Low risk	Unclear	Food allergies	Knowledge	Arachis oil indicates that peanut is present in food production		Arachis oil indicates which food allergen is present in food production?=peanut	Correct/incorrect response	Multiple - Alabama = managers (n = 34), chefs/cooks (n = 12), owners (n = 26), supervisors (n=3)	30	75	0.4	% correct response
116	Bailey S., Albardiaz R., Frew A.J., Smith H.	Restaurant staff's knowledge of anaphylaxis and dietary care of people with allergies		Clinical and Experimental Allergy	2011	41	5	713	717	IY	Bailey et al. (2011)	Low risk	Low risk - The survey was piloted face-to-face with 10 food handlers, allowing ambiguities to be identified and questions refined	Low risk	Low risk	Low risk	Low risk	Food allergies	Knowledge	Could name at least three major food allergens		Could name at least three common food allergens	Correct/incorrect response	Multiple - 48 managers, 7 owners, 15 chefs, 20 waiters	50	90	0.555556	% correct response
229	Common,L. A. R.;Corrigan,C. J.;Smith,H.;Bailey,S.;Harris,S.;Holloway,J. A.	How Safe is your Curry? Food Allergy Awareness of Restaurant Staff	Journal Article	Journal of Allergy & Therapy	2013	4	4	1000140		IY	Common et al. (2013)	Low risk	Unclear - no details provided	Low risk	Low risk	Low risk	Low risk	Food allergies	Knowledge	Could name at least three major food allergens		Able to correctly name three ‘common’ food allergens	Correct/incorrect response	Multiple - managers (45%), waiters (25%), owners (12.5%), chefs (12.5%) and supervisors (5%)	10	40	0.25	% correct response
951	Sogut,A.;Kavut,A. B.;Kartal,I.;Beyhun,E. N.;Cayir,A.;Mutlu,M.;Ozkan,B.	Food allergy knowledge and attitude of restaurant personnel in Turkey	Journal Article	International forum of allergy & rhinology	2015	5	2	157	161	IY	Sogut et al. (2015)	Low risk	Unclear - no details provided	Low risk	Low risk	Low risk	Low risk	Food allergies	Knowledge	Could name at least three major food allergens		Able to recognize at least 3 allergens	correct/incorrect response	Multiple - 39 managers, 20 owners, 60 chefs, 232 waiters	190.593	351	0.543	Yes vs. no
77	Ahuja,R.;Sicherer,S. H.	Food-allergy management from the perspective of restaurant and food establishment personnel	Journal Article	Annals of Allergy, Asthma and Immunology	2007	98	4	344	348	IY	Ahuja and Sicherer (2007)	Unclear - convenience sample=Food establishments were selected to survey a broad range of food provider types (sit-down restaurants, fast food, and take-out) and ethnic fare; 70% response rate	Low risk - questions were piloted and revised during face-to-face interviews (n 25) with restaurant personnel to address clarityand content.	Low risk	Low risk	Low risk	Unclear	Food allergies	Knowledge	Customers with food allergies cannot safely consume a small amount of that food		Individuals with food allergies can safely consume the foods that cause the allergies if only a small amount is consumed	Correct/incorrect response	Multiple - 42 managers, 24 chefs, 32 servers, 1 nutrition advisor, 1 host	76	100	0.76	% correct response
79	Ajala A.R., Cruz A.G., Faria J.A.F., Walter E.H.M., Granato D., Sant Ana A.S.	Food allergens: Knowledge and practices of food handlers in restaurants		Food Control	2010	21	10	1318	1321	IY	Ajala et al. (2010)	Unclear	Unclear - no details provided	Low risk	Low risk	Unclear - questionnaire was comprised of 11 questions but only reported 10 in table	Unclear	Food allergies	Knowledge	Customers with food allergies cannot safely consume a small amount of that food		Individuals with food allergies can safely consume the foods that cause the allergies if only a small amount is consumed?	Correct/incorrect response	Multiple - 12 managers, 62 handlers (16% cooks, 24% kitchen assistants, 43% servers)	64	74	0.864865	% correct response
116	Bailey S., Albardiaz R., Frew A.J., Smith H.	Restaurant staff's knowledge of anaphylaxis and dietary care of people with allergies		Clinical and Experimental Allergy	2011	41	5	713	717	IY	Bailey et al. (2011)	Low risk	Low risk - The survey was piloted face-to-face with 10 food handlers, allowing ambiguities to be identified and questions refined	Low risk	Low risk	Low risk	Low risk	Food allergies	Knowledge	Customers with food allergies cannot safely consume a small amount of that food		Customers with food allergies can safely consume a small amount of that food	Correct/incorrect response	Multiple - 48 managers, 7 owners, 15 chefs, 20 waiters	69	90	0.766667	% correct response
1149	Timmermans, F.	How to manage food allergy in restaurants, cafeterias and fast food outlets?	Journal Article	Clinical and Translational Allergy	2011	1	S1	S59	Food Allergy and Anaphylaxis Meeting 2011, 17-19 February, Venice, Italy	IY	Timmermans (2011)	Unclear - no details provided	Unclear - no details provided	Unclear - no details provided	Unclear - no details provided	Low risk	Unclear - abstract only, limited details provided	Food allergies	Knowledge	Customers with food allergies cannot safely consume a small amount of that food		Believed that a small amount of allergen would do no harm	correct/incorrect response	Not reported	62.1	115	0.54	% correct answer
229	Common,L. A. R.;Corrigan,C. J.;Smith,H.;Bailey,S.;Harris,S.;Holloway,J. A.	How Safe is your Curry? Food Allergy Awareness of Restaurant Staff	Journal Article	Journal of Allergy & Therapy	2013	4	4	1000140		IY	Common et al. (2013)	Low risk	Unclear - no details provided	Low risk	Low risk	Low risk	Low risk	Food allergies	Knowledge	Customers with food allergies cannot safely consume a small amount of that food		Thought it was safe for customers with food allergy to eat a small amount of the allergen	Correct/incorrect response	Multiple - managers (45%), waiters (25%), owners (12.5%), chefs (12.5%) and supervisors (5%)	31	40	0.775	% correct response
1086	Wham C.A., Sharma K.M.	Knowledge of café and restaurant managers to provide a safe meal to food allergic consumers		Nutrition and Dietetics	2014	71	4	265	269	IY	Wham et al. (2014)	Low risk	Unclear - indicates piloted but no details given, however uses same questionnaire as previous study	Low risk	Low risk	Low risk	Low risk	Food allergies	Knowledge	Customers with food allergies cannot safely consume a small amount of that food		Individuals with food allergies can safely consume the foods that cause the allergies if only a small amount is consumed	Correct/incorrect response	Managers/owners - 60 managers, 64 owners	107	124	0.862903	% correct response
597	Lee,Y. M.;Xu,H.	Food Allergy Knowledge, Attitudes, and Preparedness Among Restaurant Managerial Staff	Journal Article	Journal of Foodservice Business Research	2015	18	5	454	469	IY	Lee and Xu (2015)	Unclear - The final online survey was administered by a professional market research company to reach the largest possible number of study samples nationwide.	Low risk - pilot tested face-to-face by four individuals holding management positions in restaurants	Low risk	Low risk	Low risk	Unclear	Food allergies	Knowledge	Customers with food allergies cannot safely consume a small amount of that food		Ingestion of little amounts of food allergens could cause an allergic reaction	Correct/incorrect response	Multiple - managers (n = 58), chefs (n = 36), and owners (n = 13) made up more than 98% of the respondents	90	110	0.818182	% correct response
923	Shafie,A. A.;Azman,A. W.	Assessment of knowledge, attitude and practice of food allergies among food handlers in the state of Penang, Malaysia	Journal Article	Public health	2015	129	9	1278	1284	IY	Shafie et al. (2015)	Unclear - convenience sample	Low risk	Low risk	Low risk	Low risk	Unclear	Food allergies	Knowledge	Customers with food allergies cannot safely consume a small amount of that food		Individuals with food allergies can safely consume the foods that cause the allergies if only a small amount is consumed	Correct/incorrect response	Multiple - 28 managers, 23 food workers, 31 servers, 25 other	58	117	0.495726	% correct response
951	Sogut,A.;Kavut,A. B.;Kartal,I.;Beyhun,E. N.;Cayir,A.;Mutlu,M.;Ozkan,B.	Food allergy knowledge and attitude of restaurant personnel in Turkey	Journal Article	International forum of allergy & rhinology	2015	5	2	157	161	IY	Sogut et al. (2015)	Low risk	Unclear - no details provided	Low risk	Low risk	Low risk	Low risk	Food allergies	Knowledge	Customers with food allergies cannot safely consume a small amount of that food		Customers with food allergies can safely consume a small amount of that food	correct/incorrect response	Multiple - 39 managers, 20 owners, 60 chefs, 232 waiters	162	351	0.461538	% correct response
291	Dupuis,R.;Meisel,Z.;Grande,D.;Strupp,E.;Kounaves,S.;Graves,A.;Frasso,R.;Cannuscio,C. C.	Food allergy management among restaurant workers in a large U.S. city	Journal Article	Food Control	2016	63		147	157	IY	Dupuis et al. (2016)	Low risk	Unclear - no details provided	Low risk	Low risk	Low risk	Low risk	Food allergies	Knowledge	Customers with food allergies cannot safely consume a small amount of that food		Customers with food allergies can safely consume a small amount of that food	Correct/incorrect response	Multiple - cashiers (38.6%), managers (34.8%), food preparers/chefs/cooks (28.8%), Wait staff (16.3%), owners (13%), other (8.7%)	158.94	180	0.883	% correct response
596	Lee,Y. M.;Sozen,E.	Food allergy knowledge and training among restaurant employees	Journal Article	International Journal of Hospitality Management	2016	57		52	59	IY	Lee and Sozen (2016)	Unclear - The final online survey was administered by a professional market research company to reach the largest possible number of study samples nationwide.	Low risk	Low risk	Low risk	Low risk	Unclear	Food allergies	Knowledge	Customers with food allergies cannot safely consume a small amount of that food		Ingestion of little amounts of food allergens could cause an allergic reaction	Correct/incorrect response	Multiple - Service-Waitress-Bartender=100; host-cashier=46; cook-chef=46; crew member=14; Barista=6; dishwasher=3; other=14	205	229	0.895197	% correct response
612	Lessa,K.;Lozano,M.;Esteve,N. J.;Frigola,A.	Food Allergy Knowledge, Attitudes and Practices: A Pilot Study of the General Public and Food Handlers	Journal Article	European Journal of Nutrition & Food Safety	2016	6		58	64	IY	Lessa et al. (2016)	Unclear - convenience sample	Unclear - no details provided	Low risk	Low risk	Low risk	Unclear	Food allergies	Knowledge	Customers with food allergies cannot safely consume a small amount of that food		Individuals with food allergies can safely consume the foods that cause the allergies if only a small amount is consumed? (no vs. yes)	Correct/incorrect response	Multiple - cooks, kitchen assistants, and service assistance	66.32	80	0.829	% correct response
832	Radke,T. J.;Brown,L. G.;Hoover,E. R.;Faw,B. V.;Reimann,D.;Wong,M. R.;Nicholas,D.;Barkley,J.;Ripley,D.	Food allergy knowledge and attitudes of restaurant managers and staff: An EHS-Net study	Journal Article	Journal of food protection	2016	79	9	1588	1598	IY	Radke et al. (2016)	Unclear - restaurants randomly selected, but food workers and servers were chosen by managers (may not be representative)	Unclear - no details provided	Low risk	Low risk	Low risk	Unclear	Food allergies	Knowledge	Customers with food allergies cannot safely consume a small amount of that food		Someone with a food allergy can safely eat small amounts of the food they are allergic to. (No)	Correct/incorrect response	Multiple - 277 managers, 211 workers, 156 servers (collapsed)	506	644	0.785714	% correct response
595	Lee,Y. M.;Barker,G. C.	Comparison of Food Allergy Policies and Training between Alabama (AL) and National Restaurant Industry	Journal Article	Journal of Culinary Science and Technology	2017	15	1	1	16	IY	Lee and Barker (2017)	Unclear - Of the 1,000 questionnaires mailed to restaurants in Alabama, 87 were returned to the researchers, and only 75 complete questionnaires were used for the final data analysis.	Low risk	Low risk	Low risk	Low risk	Unclear	Food allergies	Knowledge	Customers with food allergies cannot safely consume a small amount of that food		Ingestion of little amounts of food allergens could cause an allergic reaction	Correct/incorrect response	Multiple - Alabama = managers (n = 34), chefs/cooks (n = 12), owners (n = 26), supervisors (n=3)	70	75	0.933333	% correct response
213	Choi,J. H.;Rajagopal,L.	Food allergy knowledge, attitudes, practices, and training of foodservice workers at a university foodservice operation in the Midwestern United States	Journal Article	Food Control	2013	31	2	474	481	IY	Choi and Rajagopal (2013)	Unclear - convenience sample of foodservice employees working in university dining	Low risk - The questionnaire was reviewed by three individuals with expertise in food safety and foodservice operations to establish content and construct validity. The questionnairewas then administered to students (n ¼ 42) in an undergraduate food safety class to determine face validity.	Low risk	Low risk	Low risk	Unclear	Food allergies	Knowledge	Food allergies are caused by the body’s negative reaction to proteins		Food allergies are caused by the body’s negative reaction to which of the following? (proteins)	Correct/incorrect response (multiple choice)	Multiple - various food workers (149 food prep, 167 service, 103 dishes/cleaning, 78 non-food contact), 11 other)	116	193	0.601036	Correct vs. incorrect
370	French,D.;Pobocik,R. S.	Food Allergies in University Dining: An Assessment to Meet the Needs of Food Allergic Students	Conference Proceedings	Journal of Nutrition Education and Behavior	2013	45	4S	S31		IY	French and Pobocik (2013)	High risk - purposefully selected	Unclear - no details provided	Unclear	Unclear	Low risk	High risk	Food allergies	Knowledge	Food allergies are caused by the body’s negative reaction to proteins		Knew that protein was responsible for allergic reactions	Correct/incorrect response	Not reported - food service employees	5	20	0.25	Yes vs. no
277	Din,N. D.;Rashid,B.;Ramli,K. I.	Gauging Food Allergy Knowledge among Hospitality Students	Journal Article	Journal of Management Research	2015	7		252	265	IY	Din et al. (2015)	Unclear	Unclear - no details provided	Low risk	Low risk	Low risk	Unclear	Food allergies	Knowledge	Food allergies are caused by the body’s negative reaction to proteins		Food allergies are caused by the body’s negative reaction to which of the following? (proteins)	Correct/incorrect response	Other - university hospitality students	58	150	0.386667	% correct response
923	Shafie,A. A.;Azman,A. W.	Assessment of knowledge, attitude and practice of food allergies among food handlers in the state of Penang, Malaysia	Journal Article	Public health	2015	129	9	1278	1284	IY	Shafie et al. (2015)	Unclear - convenience sample	Low risk	Low risk	Low risk	Low risk	Unclear	Food allergies	Knowledge	Food allergies are caused by the body’s negative reaction to proteins		Food allergens are usually proteins	Correct/incorrect response	Multiple - 28 managers, 23 food workers, 31 servers, 25 other	22	117	0.188034	% correct response
213	Choi,J. H.;Rajagopal,L.	Food allergy knowledge, attitudes, practices, and training of foodservice workers at a university foodservice operation in the Midwestern United States	Journal Article	Food Control	2013	31	2	474	481	IY	Choi and Rajagopal (2013)	Unclear - convenience sample of foodservice employees working in university dining	Low risk - The questionnaire was reviewed by three individuals with expertise in food safety and foodservice operations to establish content and construct validity. The questionnairewas then administered to students (n ¼ 42) in an undergraduate food safety class to determine face validity.	Low risk	Low risk	Low risk	Unclear	Food allergies	Knowledge	Fried foods can be dangerous for those with food allergies because cross-contact with other food proteins can occur		Why can fried foods be dangerous for individuals with food allergies? (cross-contact if using same oil)	Correct/incorrect response (multiple choice)	Multiple - various food workers (149 food prep, 167 service, 103 dishes/cleaning, 78 non-food contact), 11 other)	156	193	0.80829	Correct vs. incorrect
277	Din,N. D.;Rashid,B.;Ramli,K. I.	Gauging Food Allergy Knowledge among Hospitality Students	Journal Article	Journal of Management Research	2015	7		252	265	IY	Din et al. (2015)	Unclear	Unclear - no details provided	Low risk	Low risk	Low risk	Unclear	Food allergies	Knowledge	Fried foods can be dangerous for those with food allergies because cross-contact with other food proteins can occur		Why can fried foods be dangerous for individuals with food allergies? (cross-contact if using same oil)	Correct/incorrect response	Other - university hospitality students	69	150	0.46	% correct response
923	Shafie,A. A.;Azman,A. W.	Assessment of knowledge, attitude and practice of food allergies among food handlers in the state of Penang, Malaysia	Journal Article	Public health	2015	129	9	1278	1284	IY	Shafie et al. (2015)	Unclear - convenience sample	Low risk	Low risk	Low risk	Low risk	Unclear	Food allergies	Knowledge	Fried foods can be dangerous for those with food allergies because cross-contact with other food proteins can occur		Fried foods can be dangerous for those with food allergies because: cross-contact with other food proteins can occur*	Correct/incorrect response	Multiple - 28 managers, 23 food workers, 31 servers, 25 other	31	117	0.264957	% correct response
77	Ahuja,R.;Sicherer,S. H.	Food-allergy management from the perspective of restaurant and food establishment personnel	Journal Article	Annals of Allergy, Asthma and Immunology	2007	98	4	344	348	IY	Ahuja and Sicherer (2007)	Unclear - convenience sample=Food establishments were selected to survey a broad range of food provider types (sit-down restaurants, fast food, and take-out) and ethnic fare; 70% response rate	Low risk - questions were piloted and revised during face-to-face interviews (n 25) with restaurant personnel to address clarityand content.	Low risk	Low risk	Low risk	Unclear	Food allergies	Knowledge	High heat cannot destroy food allergens		High heat (eg, oil frying) can destroy most food allergens	Correct/incorrect response	Multiple - 42 managers, 24 chefs, 32 servers, 1 nutrition advisor, 1 host	65	100	0.65	% correct response
79	Ajala A.R., Cruz A.G., Faria J.A.F., Walter E.H.M., Granato D., Sant Ana A.S.	Food allergens: Knowledge and practices of food handlers in restaurants		Food Control	2010	21	10	1318	1321	IY	Ajala et al. (2010)	Unclear	Unclear - no details provided	Low risk	Low risk	Unclear - questionnaire was comprised of 11 questions but only reported 10 in table	Unclear	Food allergies	Knowledge	High heat cannot destroy food allergens		Can high temperature (deep-frying, cooking) destroy food allergens?	Correct/incorrect response	Multiple - 12 managers, 62 handlers (16% cooks, 24% kitchen assistants, 43% servers)	53	74	0.716216	% correct response
116	Bailey S., Albardiaz R., Frew A.J., Smith H.	Restaurant staff's knowledge of anaphylaxis and dietary care of people with allergies		Clinical and Experimental Allergy	2011	41	5	713	717	IY	Bailey et al. (2011)	Low risk	Low risk - The survey was piloted face-to-face with 10 food handlers, allowing ambiguities to be identified and questions refined	Low risk	Low risk	Low risk	Low risk	Food allergies	Knowledge	High heat cannot destroy food allergens		Cooking, for example frying, can stop food from causing allergies	Correct/incorrect response	Multiple - 48 managers, 7 owners, 15 chefs, 20 waiters	76	90	0.844444	% correct response
1149	Timmermans, F.	How to manage food allergy in restaurants, cafeterias and fast food outlets?	Journal Article	Clinical and Translational Allergy	2011	1	S1	S59	Food Allergy and Anaphylaxis Meeting 2011, 17-19 February, Venice, Italy	IY	Timmermans (2011)	Unclear - no details provided	Unclear - no details provided	Unclear - no details provided	Unclear - no details provided	Low risk	Unclear - abstract only, limited details provided	Food allergies	Knowledge	High heat cannot destroy food allergens		Believed that heat would destroy the allergen	Correct/incorrect response	Not reported	51.75	115	0.45	% correct answer
229	Common,L. A. R.;Corrigan,C. J.;Smith,H.;Bailey,S.;Harris,S.;Holloway,J. A.	How Safe is your Curry? Food Allergy Awareness of Restaurant Staff	Journal Article	Journal of Allergy & Therapy	2013	4	4	1000140		IY	Common et al. (2013)	Low risk	Unclear - no details provided	Low risk	Low risk	Low risk	Low risk	Food allergies	Knowledge	High heat cannot destroy food allergens		Believed that cooking the food would prevent it from causing an allergic reaction	Correct/incorrect response	Multiple - managers (45%), waiters (25%), owners (12.5%), chefs (12.5%) and supervisors (5%)	30	40	0.75	% correct response
1086	Wham C.A., Sharma K.M.	Knowledge of café and restaurant managers to provide a safe meal to food allergic consumers		Nutrition and Dietetics	2014	71	4	265	269	IY	Wham et al. (2014)	Low risk	Unclear - indicates piloted but no details given, however uses same questionnaire as previous study	Low risk	Low risk	Low risk	Low risk	Food allergies	Knowledge	High heat cannot destroy food allergens		High heat (eg, oil frying) can destroy most food allergens	Correct/incorrect response	Managers/owners - 60 managers, 64 owners	109	124	0.879032	% correct response
597	Lee,Y. M.;Xu,H.	Food Allergy Knowledge, Attitudes, and Preparedness Among Restaurant Managerial Staff	Journal Article	Journal of Foodservice Business Research	2015	18	5	454	469	IY	Lee and Xu (2015)	Unclear - The final online survey was administered by a professional market research company to reach the largest possible number of study samples nationwide.	Low risk - pilot tested face-to-face by four individuals holding management positions in restaurants	Low risk	Low risk	Low risk	Unclear	Food allergies	Knowledge	High heat cannot destroy food allergens		High-temperature cooking methods (baking, deep-frying, etc.) could destroy the food allergens	Correct/incorrect response	Multiple - managers (n = 58), chefs (n = 36), and owners (n = 13) made up more than 98% of the respondents	75	110	0.681818	% correct response
291	Dupuis,R.;Meisel,Z.;Grande,D.;Strupp,E.;Kounaves,S.;Graves,A.;Frasso,R.;Cannuscio,C. C.	Food allergy management among restaurant workers in a large U.S. city	Journal Article	Food Control	2016	63		147	157	IY	Dupuis et al. (2016)	Low risk	Unclear - no details provided	Low risk	Low risk	Low risk	Low risk	Food allergies	Knowledge	High heat cannot destroy food allergens		Cooking, for example frying, can stop food from causing allergies	Correct/incorrect response	Multiple - cashiers (38.6%), managers (34.8%), food preparers/chefs/cooks (28.8%), Wait staff (16.3%), owners (13%), other (8.7%)	167.007	179	0.933	% correct response
596	Lee,Y. M.;Sozen,E.	Food allergy knowledge and training among restaurant employees	Journal Article	International Journal of Hospitality Management	2016	57		52	59	IY	Lee and Sozen (2016)	Unclear - The final online survey was administered by a professional market research company to reach the largest possible number of study samples nationwide.	Low risk	Low risk	Low risk	Low risk	Unclear	Food allergies	Knowledge	High heat cannot destroy food allergens		High-temperature cooking methods (baking, deep-frying, etc.) could destroy the food allergens	Correct/incorrect response	Multiple - Service-Waitress-Bartender=100; host-cashier=46; cook-chef=46; crew member=14; Barista=6; dishwasher=3; other=14	160	229	0.69869	% correct response
612	Lessa,K.;Lozano,M.;Esteve,N. J.;Frigola,A.	Food Allergy Knowledge, Attitudes and Practices: A Pilot Study of the General Public and Food Handlers	Journal Article	European Journal of Nutrition & Food Safety	2016	6		58	64	IY	Lessa et al. (2016)	Unclear - convenience sample	Unclear - no details provided	Low risk	Low risk	Low risk	Unclear	Food allergies	Knowledge	High heat cannot destroy food allergens		Can high temperature (deep-frying, cooking) destroy food allergens? (No vs. yes)	Correct/incorrect response	Multiple - cooks, kitchen assistants, and service assistance	72.24	80	0.903	% correct response
595	Lee,Y. M.;Barker,G. C.	Comparison of Food Allergy Policies and Training between Alabama (AL) and National Restaurant Industry	Journal Article	Journal of Culinary Science and Technology	2017	15	1	1	16	IY	Lee and Barker (2017)	Unclear - Of the 1,000 questionnaires mailed to restaurants in Alabama, 87 were returned to the researchers, and only 75 complete questionnaires were used for the final data analysis.	Low risk	Low risk	Low risk	Low risk	Unclear	Food allergies	Knowledge	High heat cannot destroy food allergens		High-temperature cooking methods (baking, deep-frying, etc.) could destroy the food allergens	Correct/incorrect response	Multiple - Alabama = managers (n = 34), chefs/cooks (n = 12), owners (n = 26), supervisors (n=3)	66	75	0.88	% correct response
1080	Wen,H.;Kwon,J.	Restaurant servers' risk perceptions and risk communication-related behaviors when serving customers with food allergies in the U.S	Journal Article	International Journal of Hospitality Management	2017	64		11	20	IY	Wen and Kwon (2017)	Low risk	Low risk	Low risk	Low risk	Low risk	Low risk	Food allergies	Knowledge	High heat cannot destroy food allergens		Cooking food to the right internal temperature can kill food allergens	correct/incorrect response	Servers/waiters	185	316	0.585443	% correct response
116	Bailey S., Albardiaz R., Frew A.J., Smith H.	Restaurant staff's knowledge of anaphylaxis and dietary care of people with allergies		Clinical and Experimental Allergy	2011	41	5	713	717	IY	Bailey et al. (2011)	Low risk	Low risk - The survey was piloted face-to-face with 10 food handlers, allowing ambiguities to be identified and questions refined	Low risk	Low risk	Low risk	Low risk	Food allergies	Knowledge	If an individual is having an allergic reaction, urgent medical attention is required		Aware anaphylaxis warrants urgent medical attention	Correct/incorrect response	Multiple - 48 managers, 7 owners, 15 chefs, 20 waiters	78	90	0.866667	% correct response
213	Choi,J. H.;Rajagopal,L.	Food allergy knowledge, attitudes, practices, and training of foodservice workers at a university foodservice operation in the Midwestern United States	Journal Article	Food Control	2013	31	2	474	481	IY	Choi and Rajagopal (2013)	Unclear - convenience sample of foodservice employees working in university dining	Low risk - The questionnaire was reviewed by three individuals with expertise in food safety and foodservice operations to establish content and construct validity. The questionnairewas then administered to students (n ¼ 42) in an undergraduate food safety class to determine face validity.	Low risk	Low risk	Low risk	Unclear	Food allergies	Knowledge	If an individual is having an allergic reaction, urgent medical attention is required		If a guest is experiencing an allergic reaction, what is the first thing you should do? (get medical help immediately)	Correct/incorrect response (multiple choice)	Multiple - various food workers (149 food prep, 167 service, 103 dishes/cleaning, 78 non-food contact), 11 other)	176	193	0.911917	Correct vs. incorrect
277	Din,N. D.;Rashid,B.;Ramli,K. I.	Gauging Food Allergy Knowledge among Hospitality Students	Journal Article	Journal of Management Research	2015	7		252	265	IY	Din et al. (2015)	Unclear	Unclear - no details provided	Low risk	Low risk	Low risk	Unclear	Food allergies	Knowledge	If an individual is having an allergic reaction, urgent medical attention is required		If a guest is experiencing an allergic reaction, what is the first thing you should do? (get medical help immediately)	Correct/incorrect response	Other - university hospitality students	98	150	0.653333	% correct response
923	Shafie,A. A.;Azman,A. W.	Assessment of knowledge, attitude and practice of food allergies among food handlers in the state of Penang, Malaysia	Journal Article	Public health	2015	129	9	1278	1284	IY	Shafie et al. (2015)	Unclear - convenience sample	Low risk	Low risk	Low risk	Low risk	Unclear	Food allergies	Knowledge	If an individual is having an allergic reaction, urgent medical attention is required		Persons of a known food allergy who begin experiencing symptoms while or often eating a food should initiate treatment immediately, and go to a nearby emergency room if symptoms progress.	Correct/incorrect response	Multiple - 28 managers, 23 food workers, 31 servers, 25 other	99	117	0.846154	% correct response
832	Radke,T. J.;Brown,L. G.;Hoover,E. R.;Faw,B. V.;Reimann,D.;Wong,M. R.;Nicholas,D.;Barkley,J.;Ripley,D.	Food allergy knowledge and attitudes of restaurant managers and staff: An EHS-Net study	Journal Article	Journal of food protection	2016	79	9	1588	1598	IY	Radke et al. (2016)	Unclear - restaurants randomly selected, but food workers and servers were chosen by managers (may not be representative)	Unclear - no details provided	Low risk	Low risk	Low risk	Unclear	Food allergies	Knowledge	If an individual is having an allergic reaction, urgent medical attention is required		Which of the following should you do if a customer is having a bad food allergic reaction, such as trouble breathing? Call 911 (correct)	Correct/incorrect response	Multiple - 277 managers, 211 workers, 156 servers (collapsed)	638	644	0.990683	% correct response
77	Ahuja,R.;Sicherer,S. H.	Food-allergy management from the perspective of restaurant and food establishment personnel	Journal Article	Annals of Allergy, Asthma and Immunology	2007	98	4	344	348	IY	Ahuja and Sicherer (2007)	Unclear - convenience sample=Food establishments were selected to survey a broad range of food provider types (sit-down restaurants, fast food, and take-out) and ethnic fare; 70% response rate	Low risk - questions were piloted and revised during face-to-face interviews (n 25) with restaurant personnel to address clarityand content.	Low risk	Low risk	Low risk	Unclear	Food allergies	Knowledge	If someone is experiencing an allergic reaction, serving them water is not an appropriate response strategy		If an individual is having an allergic reaction, it is appropriate to serve them water to “dilute” the allergen and suppress the reaction	Correct/incorrect response	Multiple - 42 managers, 24 chefs, 32 servers, 1 nutrition advisor, 1 host	66	100	0.66	% correct response
79	Ajala A.R., Cruz A.G., Faria J.A.F., Walter E.H.M., Granato D., Sant Ana A.S.	Food allergens: Knowledge and practices of food handlers in restaurants		Food Control	2010	21	10	1318	1321	IY	Ajala et al. (2010)	Unclear	Unclear - no details provided	Low risk	Low risk	Unclear - questionnaire was comprised of 11 questions but only reported 10 in table	Unclear	Food allergies	Knowledge	If someone is experiencing an allergic reaction, serving them water is not an appropriate response strategy		If someone has an allergic reaction, is it correct to offer water in order to ‘‘dilute” the allergen and stop the reaction?	Correct/incorrect response	Multiple - 12 managers, 62 handlers (16% cooks, 24% kitchen assistants, 43% servers)	51	74	0.689189	% correct response
116	Bailey S., Albardiaz R., Frew A.J., Smith H.	Restaurant staff's knowledge of anaphylaxis and dietary care of people with allergies		Clinical and Experimental Allergy	2011	41	5	713	717	IY	Bailey et al. (2011)	Low risk	Low risk - The survey was piloted face-to-face with 10 food handlers, allowing ambiguities to be identified and questions refined	Low risk	Low risk	Low risk	Low risk	Food allergies	Knowledge	If someone is experiencing an allergic reaction, serving them water is not an appropriate response strategy		If a customer is having an allergic reaction they should be served cold water to dilute the allergen	Correct/incorrect response	Multiple - 48 managers, 7 owners, 15 chefs, 20 waiters	56	90	0.622222	% correct response
229	Common,L. A. R.;Corrigan,C. J.;Smith,H.;Bailey,S.;Harris,S.;Holloway,J. A.	How Safe is your Curry? Food Allergy Awareness of Restaurant Staff	Journal Article	Journal of Allergy & Therapy	2013	4	4	1000140		IY	Common et al. (2013)	Low risk	Unclear - no details provided	Low risk	Low risk	Low risk	Low risk	Food allergies	Knowledge	If someone is experiencing an allergic reaction, serving them water is not an appropriate response strategy		Believed that if a customer was having an allergic reaction it was appropriate to serve them water to ‘dilute’ the allergen	Correct/incorrect response	Multiple - managers (45%), waiters (25%), owners (12.5%), chefs (12.5%) and supervisors (5%)	16	40	0.4	% correct response
1086	Wham C.A., Sharma K.M.	Knowledge of café and restaurant managers to provide a safe meal to food allergic consumers		Nutrition and Dietetics	2014	71	4	265	269	IY	Wham et al. (2014)	Low risk	Unclear - indicates piloted but no details given, however uses same questionnaire as previous study	Low risk	Low risk	Low risk	Low risk	Food allergies	Knowledge	If someone is experiencing an allergic reaction, serving them water is not an appropriate response strategy		If an individual is having an allergic reaction, it is appropriate to serve them water to “dilute” the allergen and suppress the reaction	Correct/incorrect response	Managers/owners - 60 managers, 64 owners	52	124	0.419355	% correct response
951	Sogut,A.;Kavut,A. B.;Kartal,I.;Beyhun,E. N.;Cayir,A.;Mutlu,M.;Ozkan,B.	Food allergy knowledge and attitude of restaurant personnel in Turkey	Journal Article	International forum of allergy & rhinology	2015	5	2	157	161	IY	Sogut et al. (2015)	Low risk	Unclear - no details provided	Low risk	Low risk	Low risk	Low risk	Food allergies	Knowledge	If someone is experiencing an allergic reaction, serving them water is not an appropriate response strategy		If a customer is having an allergic reaction they should be served cold water to dilute the allergen	correct/incorrect response	Multiple - 39 managers, 20 owners, 60 chefs, 232 waiters	191	351	0.54416	% correct response
291	Dupuis,R.;Meisel,Z.;Grande,D.;Strupp,E.;Kounaves,S.;Graves,A.;Frasso,R.;Cannuscio,C. C.	Food allergy management among restaurant workers in a large U.S. city	Journal Article	Food Control	2016	63		147	157	IY	Dupuis et al. (2016)	Low risk	Unclear - no details provided	Low risk	Low risk	Low risk	Low risk	Food allergies	Knowledge	If someone is experiencing an allergic reaction, serving them water is not an appropriate response strategy		If a customer is having an allergic reaction they should be served cold water to dilute the allergen	Correct/incorrect response	Multiple - cashiers (38.6%), managers (34.8%), food preparers/chefs/cooks (28.8%), Wait staff (16.3%), owners (13%), other (8.7%)	132.066	174	0.759	% correct response
612	Lessa,K.;Lozano,M.;Esteve,N. J.;Frigola,A.	Food Allergy Knowledge, Attitudes and Practices: A Pilot Study of the General Public and Food Handlers	Journal Article	European Journal of Nutrition & Food Safety	2016	6		58	64	IY	Lessa et al. (2016)	Unclear - convenience sample	Unclear - no details provided	Low risk	Low risk	Low risk	Unclear	Food allergies	Knowledge	If someone is experiencing an allergic reaction, serving them water is not an appropriate response strategy		If someone has an allergic reaction, is it correct to offer water in order to ‘‘dilute” the allergen and stop the reaction? (no vs. yes)	Correct/incorrect response	Multiple - cooks, kitchen assistants, and service assistance	66.32	80	0.829	% correct response
832	Radke,T. J.;Brown,L. G.;Hoover,E. R.;Faw,B. V.;Reimann,D.;Wong,M. R.;Nicholas,D.;Barkley,J.;Ripley,D.	Food allergy knowledge and attitudes of restaurant managers and staff: An EHS-Net study	Journal Article	Journal of food protection	2016	79	9	1588	1598	IY	Radke et al. (2016)	Unclear - restaurants randomly selected, but food workers and servers were chosen by managers (may not be representative)	Unclear - no details provided	Low risk	Low risk	Low risk	Unclear	Food allergies	Knowledge	If someone is experiencing an allergic reaction, serving them water is not an appropriate response strategy		Which of the following should you do if a customer is having a bad food allergic reaction, such as trouble breathing? Suggest that the customer drink water	Correct/incorrect response	Multiple - 277 managers, 211 workers, 156 servers (collapsed)	477	644	0.740683	% correct response
597	Lee,Y. M.;Xu,H.	Food Allergy Knowledge, Attitudes, and Preparedness Among Restaurant Managerial Staff	Journal Article	Journal of Foodservice Business Research	2015	18	5	454	469	IY	Lee and Xu (2015)	Unclear - The final online survey was administered by a professional market research company to reach the largest possible number of study samples nationwide.	Low risk - pilot tested face-to-face by four individuals holding management positions in restaurants	Low risk	Low risk	Low risk	Unclear	Food allergies	Knowledge	Lactose intolerance is not the same as having a milk allergy		Lactose intolerance is the same as having a milk allergy	Correct/incorrect response	Multiple - managers (n = 58), chefs (n = 36), and owners (n = 13) made up more than 98% of the respondents	50	110	0.454545	% correct response
923	Shafie,A. A.;Azman,A. W.	Assessment of knowledge, attitude and practice of food allergies among food handlers in the state of Penang, Malaysia	Journal Article	Public health	2015	129	9	1278	1284	IY	Shafie et al. (2015)	Unclear - convenience sample	Low risk	Low risk	Low risk	Low risk	Unclear	Food allergies	Knowledge	Lactose intolerance is not the same as having a milk allergy		Lactose intolerance and milk allergy are one and the same condition	Correct/incorrect response	Multiple - 28 managers, 23 food workers, 31 servers, 25 other	17	117	0.145299	% correct response
596	Lee,Y. M.;Sozen,E.	Food allergy knowledge and training among restaurant employees	Journal Article	International Journal of Hospitality Management	2016	57		52	59	IY	Lee and Sozen (2016)	Unclear - The final online survey was administered by a professional market research company to reach the largest possible number of study samples nationwide.	Low risk	Low risk	Low risk	Low risk	Unclear	Food allergies	Knowledge	Lactose intolerance is not the same as having a milk allergy		Lactose intolerance is the same as having a milk allergy	Correct/incorrect response	Multiple - Service-Waitress-Bartender=100; host-cashier=46; cook-chef=46; crew member=14; Barista=6; dishwasher=3; other=14	95	229	0.414847	% correct response
595	Lee,Y. M.;Barker,G. C.	Comparison of Food Allergy Policies and Training between Alabama (AL) and National Restaurant Industry	Journal Article	Journal of Culinary Science and Technology	2017	15	1	1	16	IY	Lee and Barker (2017)	Unclear - Of the 1,000 questionnaires mailed to restaurants in Alabama, 87 were returned to the researchers, and only 75 complete questionnaires were used for the final data analysis.	Low risk	Low risk	Low risk	Low risk	Unclear	Food allergies	Knowledge	Lactose intolerance is not the same as having a milk allergy		Lactose intolerance is the same as having a milk allergy	Correct/incorrect response	Multiple - Alabama = managers (n = 34), chefs/cooks (n = 12), owners (n = 26), supervisors (n=3)	33	75	0.44	% correct response
597	Lee,Y. M.;Xu,H.	Food Allergy Knowledge, Attitudes, and Preparedness Among Restaurant Managerial Staff	Journal Article	Journal of Foodservice Business Research	2015	18	5	454	469	IY	Lee and Xu (2015)	Unclear - The final online survey was administered by a professional market research company to reach the largest possible number of study samples nationwide.	Low risk - pilot tested face-to-face by four individuals holding management positions in restaurants	Low risk	Low risk	Low risk	Unclear	Food allergies	Knowledge	Modern medicine cannot cure food allergies		Modern medicine can cure food allergies	Correct/incorrect response	Multiple - managers (n = 58), chefs (n = 36), and owners (n = 13) made up more than 98% of the respondents	64	110	0.581818	% correct response
596	Lee,Y. M.;Sozen,E.	Food allergy knowledge and training among restaurant employees	Journal Article	International Journal of Hospitality Management	2016	57		52	59	IY	Lee and Sozen (2016)	Unclear - The final online survey was administered by a professional market research company to reach the largest possible number of study samples nationwide.	Low risk	Low risk	Low risk	Low risk	Unclear	Food allergies	Knowledge	Modern medicine cannot cure food allergies		Modern medicine can cure food allergies	Correct/incorrect response	Multiple - Service-Waitress-Bartender=100; host-cashier=46; cook-chef=46; crew member=14; Barista=6; dishwasher=3; other=14	122	229	0.532751	% correct response
595	Lee,Y. M.;Barker,G. C.	Comparison of Food Allergy Policies and Training between Alabama (AL) and National Restaurant Industry	Journal Article	Journal of Culinary Science and Technology	2017	15	1	1	16	IY	Lee and Barker (2017)	Unclear - Of the 1,000 questionnaires mailed to restaurants in Alabama, 87 were returned to the researchers, and only 75 complete questionnaires were used for the final data analysis.	Low risk	Low risk	Low risk	Low risk	Unclear	Food allergies	Knowledge	Modern medicine cannot cure food allergies		Modern medicine can cure food allergies	Correct/incorrect response	Multiple - Alabama = managers (n = 34), chefs/cooks (n = 12), owners (n = 26), supervisors (n=3)	52	75	0.693333	% correct response
1080	Wen,H.;Kwon,J.	Restaurant servers' risk perceptions and risk communication-related behaviors when serving customers with food allergies in the U.S	Journal Article	International Journal of Hospitality Management	2017	64		11	20	IY	Wen and Kwon (2017)	Low risk	Low risk	Low risk	Low risk	Low risk	Low risk	Food allergies	Knowledge	Modern medicine cannot cure food allergies		Modern medicine can cure food allergies	correct/incorrect response	Servers/waiters	87	316	0.275316	% correct response
77	Ahuja,R.;Sicherer,S. H.	Food-allergy management from the perspective of restaurant and food establishment personnel	Journal Article	Annals of Allergy, Asthma and Immunology	2007	98	4	344	348	IY	Ahuja and Sicherer (2007)	Unclear - convenience sample=Food establishments were selected to survey a broad range of food provider types (sit-down restaurants, fast food, and take-out) and ethnic fare; 70% response rate	Low risk - questions were piloted and revised during face-to-face interviews (n 25) with restaurant personnel to address clarityand content.	Low risk	Low risk	Low risk	Unclear	Food allergies	Knowledge	Removing an allergen from a prepared meal would not make the food safe to eat		Removing an allergen from a finished meal (eg, taking off nuts) may be required to provide a safe meal for a food-allergic patron	Correct/incorrect response	Multiple - 42 managers, 24 chefs, 32 servers, 1 nutrition advisor, 1 host	75	100	0.75	% correct response
79	Ajala A.R., Cruz A.G., Faria J.A.F., Walter E.H.M., Granato D., Sant Ana A.S.	Food allergens: Knowledge and practices of food handlers in restaurants		Food Control	2010	21	10	1318	1321	IY	Ajala et al. (2010)	Unclear	Unclear - no details provided	Low risk	Low risk	Unclear - questionnaire was comprised of 11 questions but only reported 10 in table	Unclear	Food allergies	Knowledge	Removing an allergen from a prepared meal would not make the food safe to eat		If you remove allergenic food items (such as walnuts) from a finished dish, will it prevent the client from having an allergic reaction?	Correct/incorrect response	Multiple - 12 managers, 62 handlers (16% cooks, 24% kitchen assistants, 43% servers)	59	74	0.797297	% correct response
116	Bailey S., Albardiaz R., Frew A.J., Smith H.	Restaurant staff's knowledge of anaphylaxis and dietary care of people with allergies		Clinical and Experimental Allergy	2011	41	5	713	717	IY	Bailey et al. (2011)	Low risk	Low risk - The survey was piloted face-to-face with 10 food handlers, allowing ambiguities to be identified and questions refined	Low risk	Low risk	Low risk	Low risk	Food allergies	Knowledge	Removing an allergen from a prepared meal would not make the food safe to eat		Removing an allergen from a finished meal, e.g. removing the nuts, may be all that is necessary to provide a safe meal for a food allergy customer	Correct/incorrect response	Multiple - 48 managers, 7 owners, 15 chefs, 20 waiters	71	90	0.788889	% correct response
1149	Timmermans, F.	How to manage food allergy in restaurants, cafeterias and fast food outlets?	Journal Article	Clinical and Translational Allergy	2011	1	S1	S59	Food Allergy and Anaphylaxis Meeting 2011, 17-19 February, Venice, Italy	IY	Timmermans (2011)	Unclear - no details provided	Unclear - no details provided	Unclear - no details provided	Unclear - no details provided	Low risk	Unclear - abstract only, limited details provided	Food allergies	Knowledge	Removing an allergen from a prepared meal would not make the food safe to eat		Removing the allergen from a prepared meal (like nut topping) would make the meal safe to eat	Correct/incorrect response	Not reported	90.85	115	0.79	% correct answer
229	Common,L. A. R.;Corrigan,C. J.;Smith,H.;Bailey,S.;Harris,S.;Holloway,J. A.	How Safe is your Curry? Food Allergy Awareness of Restaurant Staff	Journal Article	Journal of Allergy & Therapy	2013	4	4	1000140		IY	Common et al. (2013)	Low risk	Unclear - no details provided	Low risk	Low risk	Low risk	Low risk	Food allergies	Knowledge	Removing an allergen from a prepared meal would not make the food safe to eat		Believed that removing an allergen from a finished meal containing the allergen would render the meal safe for the allergic customer to consume	Correct/incorrect response	Multiple - managers (45%), waiters (25%), owners (12.5%), chefs (12.5%) and supervisors (5%)	35	40	0.875	% correct response
1086	Wham C.A., Sharma K.M.	Knowledge of café and restaurant managers to provide a safe meal to food allergic consumers		Nutrition and Dietetics	2014	71	4	265	269	IY	Wham et al. (2014)	Low risk	Unclear - indicates piloted but no details given, however uses same questionnaire as previous study	Low risk	Low risk	Low risk	Low risk	Food allergies	Knowledge	Removing an allergen from a prepared meal would not make the food safe to eat		Removing an allergen from a finished meal (eg, taking off nuts) may be required to provide a safe meal for a food-allergic patron	Correct/incorrect response	Managers/owners - 60 managers, 64 owners	97	124	0.782258	% correct response
597	Lee,Y. M.;Xu,H.	Food Allergy Knowledge, Attitudes, and Preparedness Among Restaurant Managerial Staff	Journal Article	Journal of Foodservice Business Research	2015	18	5	454	469	IY	Lee and Xu (2015)	Unclear - The final online survey was administered by a professional market research company to reach the largest possible number of study samples nationwide.	Low risk - pilot tested face-to-face by four individuals holding management positions in restaurants	Low risk	Low risk	Low risk	Unclear	Food allergies	Knowledge	Removing an allergen from a prepared meal would not make the food safe to eat		If a customer has a tree nut allergy, removing walnuts from the pre-prepared salad will prevent an allergic reaction	Correct/incorrect response	Multiple - managers (n = 58), chefs (n = 36), and owners (n = 13) made up more than 98% of the respondents	67	110	0.609091	% correct response
951	Sogut,A.;Kavut,A. B.;Kartal,I.;Beyhun,E. N.;Cayir,A.;Mutlu,M.;Ozkan,B.	Food allergy knowledge and attitude of restaurant personnel in Turkey	Journal Article	International forum of allergy & rhinology	2015	5	2	157	161	IY	Sogut et al. (2015)	Low risk	Unclear - no details provided	Low risk	Low risk	Low risk	Low risk	Food allergies	Knowledge	Removing an allergen from a prepared meal would not make the food safe to eat		Removing an allergen from a finished meal, e.g. removing the nuts, may be all that is necessary to provide a safe meal for a food allergy customer	correct/incorrect response	Multiple - 39 managers, 20 owners, 60 chefs, 232 waiters	228	351	0.649573	% correct response
291	Dupuis,R.;Meisel,Z.;Grande,D.;Strupp,E.;Kounaves,S.;Graves,A.;Frasso,R.;Cannuscio,C. C.	Food allergy management among restaurant workers in a large U.S. city	Journal Article	Food Control	2016	63		147	157	IY	Dupuis et al. (2016)	Low risk	Unclear - no details provided	Low risk	Low risk	Low risk	Low risk	Food allergies	Knowledge	Removing an allergen from a prepared meal would not make the food safe to eat		Removing an allergen from a finished meal, e.g. removing the nuts, may be all that is necessary to provide a safe meal for a food allergy customer	Correct/incorrect response	Multiple - cashiers (38.6%), managers (34.8%), food preparers/chefs/cooks (28.8%), Wait staff (16.3%), owners (13%), other (8.7%)	158.061	177	0.893	% correct response
596	Lee,Y. M.;Sozen,E.	Food allergy knowledge and training among restaurant employees	Journal Article	International Journal of Hospitality Management	2016	57		52	59	IY	Lee and Sozen (2016)	Unclear - The final online survey was administered by a professional market research company to reach the largest possible number of study samples nationwide.	Low risk	Low risk	Low risk	Low risk	Unclear	Food allergies	Knowledge	Removing an allergen from a prepared meal would not make the food safe to eat		If a customer has a tree nut allergy, removing walnuts from the pre-prepared salad will prevent an allergic reaction	Correct/incorrect response	Multiple - Service-Waitress-Bartender=100; host-cashier=46; cook-chef=46; crew member=14; Barista=6; dishwasher=3; other=14	164	229	0.716157	% correct response
612	Lessa,K.;Lozano,M.;Esteve,N. J.;Frigola,A.	Food Allergy Knowledge, Attitudes and Practices: A Pilot Study of the General Public and Food Handlers	Journal Article	European Journal of Nutrition & Food Safety	2016	6		58	64	IY	Lessa et al. (2016)	Unclear - convenience sample	Unclear - no details provided	Low risk	Low risk	Low risk	Unclear	Food allergies	Knowledge	Removing an allergen from a prepared meal would not make the food safe to eat		If you remove allergenic food items (such as walnuts) from a finished dish, will it prevent the client from having an allergic reaction? (no vs. yes)	Correct/incorrect response	Multiple - cooks, kitchen assistants, and service assistance	59.52	80	0.744	% correct response
832	Radke,T. J.;Brown,L. G.;Hoover,E. R.;Faw,B. V.;Reimann,D.;Wong,M. R.;Nicholas,D.;Barkley,J.;Ripley,D.	Food allergy knowledge and attitudes of restaurant managers and staff: An EHS-Net study	Journal Article	Journal of food protection	2016	79	9	1588	1598	IY	Radke et al. (2016)	Unclear - restaurants randomly selected, but food workers and servers were chosen by managers (may not be representative)	Unclear - no details provided	Low risk	Low risk	Low risk	Unclear	Food allergies	Knowledge	Removing an allergen from a prepared meal would not make the food safe to eat		Taking a food allergen out of a meal after it has been made is one way to make it safe for a food allergic customer. (No)	Correct/incorrect response	Multiple - 277 managers, 211 workers, 156 servers (collapsed)	595	644	0.923913	% correct response
595	Lee,Y. M.;Barker,G. C.	Comparison of Food Allergy Policies and Training between Alabama (AL) and National Restaurant Industry	Journal Article	Journal of Culinary Science and Technology	2017	15	1	1	16	IY	Lee and Barker (2017)	Unclear - Of the 1,000 questionnaires mailed to restaurants in Alabama, 87 were returned to the researchers, and only 75 complete questionnaires were used for the final data analysis.	Low risk	Low risk	Low risk	Low risk	Unclear	Food allergies	Knowledge	Removing an allergen from a prepared meal would not make the food safe to eat		If a customer has a tree nut allergy, removing walnuts from the pre-prepared salad will prevent an allergic reaction	Correct/incorrect response	Multiple - Alabama = managers (n = 34), chefs/cooks (n = 12), owners (n = 26), supervisors (n=3)	64	75	0.853333	% correct response
1080	Wen,H.;Kwon,J.	Restaurant servers' risk perceptions and risk communication-related behaviors when serving customers with food allergies in the U.S	Journal Article	International Journal of Hospitality Management	2017	64		11	20	IY	Wen and Kwon (2017)	Low risk	Low risk	Low risk	Low risk	Low risk	Low risk	Food allergies	Knowledge	Removing an allergen from a prepared meal would not make the food safe to eat		If a person has a milk allergy, removing cheese from an already-assembled deli sandwich will prevent a food allergy eaction	correct/incorrect response	Servers/waiters	162	316	0.512658	% correct response
213	Choi,J. H.;Rajagopal,L.	Food allergy knowledge, attitudes, practices, and training of foodservice workers at a university foodservice operation in the Midwestern United States	Journal Article	Food Control	2013	31	2	474	481	IY	Choi and Rajagopal (2013)	Unclear - convenience sample of foodservice employees working in university dining	Low risk - The questionnaire was reviewed by three individuals with expertise in food safety and foodservice operations to establish content and construct validity. The questionnairewas then administered to students (n ¼ 42) in an undergraduate food safety class to determine face validity.	Low risk	Low risk	Low risk	Unclear	Food allergies	Knowledge	The most effective treatment for a severe food allergic reaction is injecting epinephrine		Which of the following is the best treatment for controlling a severe food allergic reaction? (epinephrine)	Correct/incorrect response (multiple choice)	Multiple - various food workers (149 food prep, 167 service, 103 dishes/cleaning, 78 non-food contact), 11 other)	112	193	0.580311	Correct vs. incorrect
277	Din,N. D.;Rashid,B.;Ramli,K. I.	Gauging Food Allergy Knowledge among Hospitality Students	Journal Article	Journal of Management Research	2015	7		252	265	IY	Din et al. (2015)	Unclear	Unclear - no details provided	Low risk	Low risk	Low risk	Unclear	Food allergies	Knowledge	The most effective treatment for a severe food allergic reaction is injecting epinephrine		Which of the following is the best treatment for controlling a severe food allergic reaction? (epinephrine)	Correct/incorrect response	Other - university hospitality students	8	150	0.0533333	% correct response
597	Lee,Y. M.;Xu,H.	Food Allergy Knowledge, Attitudes, and Preparedness Among Restaurant Managerial Staff	Journal Article	Journal of Foodservice Business Research	2015	18	5	454	469	IY	Lee and Xu (2015)	Unclear - The final online survey was administered by a professional market research company to reach the largest possible number of study samples nationwide.	Low risk - pilot tested face-to-face by four individuals holding management positions in restaurants	Low risk	Low risk	Low risk	Unclear	Food allergies	Knowledge	The most effective treatment for a severe food allergic reaction is injecting epinephrine		The most effective response to a severe food allergic reaction is: Injecting epinephrine (Epipen)	Correct/incorrect response	Multiple - managers (n = 58), chefs (n = 36), and owners (n = 13) made up more than 98% of the respondents	67	110	0.609091	% correct response
596	Lee,Y. M.;Sozen,E.	Food allergy knowledge and training among restaurant employees	Journal Article	International Journal of Hospitality Management	2016	57		52	59	IY	Lee and Sozen (2016)	Unclear - The final online survey was administered by a professional market research company to reach the largest possible number of study samples nationwide.	Low risk	Low risk	Low risk	Low risk	Unclear	Food allergies	Knowledge	The most effective treatment for a severe food allergic reaction is injecting epinephrine		The most effective response to a severe food allergic reaction is: Injecting epinephrine (Epipen)	Correct/incorrect response	Multiple - Service-Waitress-Bartender=100; host-cashier=46; cook-chef=46; crew member=14; Barista=6; dishwasher=3; other=14	174	229	0.759825	% correct response
595	Lee,Y. M.;Barker,G. C.	Comparison of Food Allergy Policies and Training between Alabama (AL) and National Restaurant Industry	Journal Article	Journal of Culinary Science and Technology	2017	15	1	1	16	IY	Lee and Barker (2017)	Unclear - Of the 1,000 questionnaires mailed to restaurants in Alabama, 87 were returned to the researchers, and only 75 complete questionnaires were used for the final data analysis.	Low risk	Low risk	Low risk	Low risk	Unclear	Food allergies	Knowledge	The most effective treatment for a severe food allergic reaction is injecting epinephrine		The most effective response to a severe food allergic reaction is: Injecting epinephrine (Epipen)	Correct/incorrect response	Multiple - Alabama = managers (n = 34), chefs/cooks (n = 12), owners (n = 26), supervisors (n=3)	48	75	0.64	% correct response
820	Pratten,J.;Towers,N.	Food allergies and the UK catering industry: A study of the training needs for the industry to serve those with food allergies	Journal Article	Journal of European Industrial Training	2004	28	6	490	498	IY	Pratten and Towers (2004)	Unclear	Unclear - no details provided	Low risk	Unclear	Low risk	Unclear	Food allergies	Knowledge	Self-reported awareness		Awareness of seriousness of allergies	Self-reported	Managers - proprietor	9	35	0.257143	Good vs. reasonable, limited knowledge (no definitions provided for these criteria)
537	Karajeh,M. A.;Hurlstone,D. P.;Patel,T. M.;Sanders,D. S.	Chefs' knowledge of coeliac disease (compared to the public): A questionnaire survey from the United Kingdom	Journal Article	Clinical Nutrition	2005	24	2	206	210	IY	Karajeh et al. (2005)	Unclear	Unclear - no details provided	Low risk	Low risk	Low risk	Unclear	Food allergies	Knowledge	Self-reported awareness		Heard of peanut allergy	Self-reported	Chefs	165	322	0.512422	Yes vs. no
939	Simpson S., Lebwohl B., Lewis S.K., Tennyson C.A., Sanders D.S., Green P.H.	Awareness of gluten-related disorders: A survey of the general public, chefs and patients		e-SPEN	2011	6	5	e227	e231	IY	Simpson et al. (2011)	Unclear	Unclear - no details provided	Low risk	Low risk	Low risk	Unclear	Food allergies	Knowledge	Self-reported awareness		Have heard of peanut allergy	Self-reported	Chefs	398	430	0.925581	Yes vs. no
229	Common,L. A. R.;Corrigan,C. J.;Smith,H.;Bailey,S.;Harris,S.;Holloway,J. A.	How Safe is your Curry? Food Allergy Awareness of Restaurant Staff	Journal Article	Journal of Allergy & Therapy	2013	4	4	1000140		IY	Common et al. (2013)	Low risk	Unclear - no details provided	Low risk	Low risk	Low risk	Low risk	Food allergies	Knowledge	Self-reported awareness		Heard of food allergy	Self-reported	Multiple - managers (45%), waiters (25%), owners (12.5%), chefs (12.5%) and supervisors (5%)	38	40	0.95	Yes vs. no
112	Aziz,I.;Karajeh,M. A.;Zilkha,J.;Tubman,E.;Fowles,C.;Sanders,D. S.	Change in awareness of gluten-related disorders among chefs and the general public in the UK: A 10-year follow-up study	Journal Article	European Journal of Gastroenterology and Hepatology	2014	26	11	1228	1233	IY	Aziz et al. (2014)	Unclear	Unclear - no details provided	Low risk	Low risk	Low risk	Unclear	Food allergies	Knowledge	Self-reported awareness		Heard of peanut allergy	Self-reported	Chefs - 2013	247	265	0.932075	Yes vs. no
612	Lessa,K.;Lozano,M.;Esteve,N. J.;Frigola,A.	Food Allergy Knowledge, Attitudes and Practices: A Pilot Study of the General Public and Food Handlers	Journal Article	European Journal of Nutrition & Food Safety	2016	6		58	64	IY	Lessa et al. (2016)	Unclear - convenience sample	Unclear - no details provided	Low risk	Low risk	Low risk	Unclear	Food allergies	Knowledge	Self-reported awareness		Do you have any knowledge about food allergen?	Self-reported	Multiple - cooks, kitchen assistants, and service assistance	49.76	80	0.622	Yes vs. no
77	Ahuja,R.;Sicherer,S. H.	Food-allergy management from the perspective of restaurant and food establishment personnel	Journal Article	Annals of Allergy, Asthma and Immunology	2007	98	4	344	348	IY	Ahuja and Sicherer (2007)	Unclear - convenience sample=Food establishments were selected to survey a broad range of food provider types (sit-down restaurants, fast food, and take-out) and ethnic fare; 70% response rate	Low risk - questions were piloted and revised during face-to-face interviews (n 25) with restaurant personnel to address clarityand content.	Low risk	Low risk	Low risk	Unclear	Food allergies	Knowledge	Eggs	Major allergens	Selected the following as “major allergens”=egg	Correct/incorrect response	Multiple - 42 managers, 24 chefs, 32 servers, 1 nutrition advisor, 1 host	61	100	0.61	Yes vs. no
79	Ajala A.R., Cruz A.G., Faria J.A.F., Walter E.H.M., Granato D., Sant Ana A.S.	Food allergens: Knowledge and practices of food handlers in restaurants		Food Control	2010	21	10	1318	1321	IY	Ajala et al. (2010)	Unclear	Unclear - no details provided	Low risk	Low risk	Unclear - questionnaire was comprised of 11 questions but only reported 10 in table	Unclear	Food allergies	Knowledge	Eggs	Major allergens	Select below the foods that you consider as themajor causative agents of food allergies=egg	Correct/incorrect response	Multiple - 12 managers, 62 handlers (16% cooks, 24% kitchen assistants, 43% servers)	33	74	0.445946	Yes vs. no
1086	Wham C.A., Sharma K.M.	Knowledge of café and restaurant managers to provide a safe meal to food allergic consumers		Nutrition and Dietetics	2014	71	4	265	269	IY	Wham et al. (2014)	Low risk	Unclear - indicates piloted but no details given, however uses same questionnaire as previous study	Low risk	Low risk	Low risk	Low risk	Food allergies	Knowledge	Eggs	Major allergens	Selected the following as allergens to be declared to their customers=eggs	Correct/incorrect response	Managers/owners - 60 managers, 64 owners	89.28	124	0.72	% correct response
597	Lee,Y. M.;Xu,H.	Food Allergy Knowledge, Attitudes, and Preparedness Among Restaurant Managerial Staff	Journal Article	Journal of Foodservice Business Research	2015	18	5	454	469	IY	Lee and Xu (2015)	Unclear - The final online survey was administered by a professional market research company to reach the largest possible number of study samples nationwide.	Low risk - pilot tested face-to-face by four individuals holding management positions in restaurants	Low risk	Low risk	Low risk	Unclear	Food allergies	Knowledge	Eggs	Major allergens	Which of the following are the EIGHT MAJOR food allergens?=eggs	Correct/incorrect response	Multiple - managers (n = 58), chefs (n = 36), and owners (n = 13) made up more than 98% of the respondents	81	110	0.736364	% correct response
923	Shafie,A. A.;Azman,A. W.	Assessment of knowledge, attitude and practice of food allergies among food handlers in the state of Penang, Malaysia	Journal Article	Public health	2015	129	9	1278	1284	IY	Shafie et al. (2015)	Unclear - convenience sample	Low risk	Low risk	Low risk	Low risk	Unclear	Food allergies	Knowledge	Eggs	Major allergens	Please choose the eight most common allergens=Egg	Correct/incorrect response	Multiple - 28 managers, 23 food workers, 31 servers, 25 other	103	117	0.880342	Yes vs. no
596	Lee,Y. M.;Sozen,E.	Food allergy knowledge and training among restaurant employees	Journal Article	International Journal of Hospitality Management	2016	57		52	59	IY	Lee and Sozen (2016)	Unclear - The final online survey was administered by a professional market research company to reach the largest possible number of study samples nationwide.	Low risk	Low risk	Low risk	Low risk	Unclear	Food allergies	Knowledge	Eggs	Major allergens	Which of the following are the EIGHT MAJOR food allergens?=eggs	Correct/incorrect response	Multiple - Service-Waitress-Bartender=100; host-cashier=46; cook-chef=46; crew member=14; Barista=6; dishwasher=3; other=14	182	229	0.79476	% correct response
832	Radke,T. J.;Brown,L. G.;Hoover,E. R.;Faw,B. V.;Reimann,D.;Wong,M. R.;Nicholas,D.;Barkley,J.;Ripley,D.	Food allergy knowledge and attitudes of restaurant managers and staff: An EHS-Net study	Journal Article	Journal of food protection	2016	79	9	1588	1598	IY	Radke et al. (2016)	Unclear - restaurants randomly selected, but food workers and servers were chosen by managers (may not be representative)	Unclear - no details provided	Low risk	Low risk	Low risk	Unclear	Food allergies	Knowledge	Eggs	Major allergens	Of the following foods, which do you think are major allergens? Eggs	Correct/incorrect response	Multiple - 277 managers, 211 workers, 156 servers (collapsed)	503	644	0.781056	% correct response
595	Lee,Y. M.;Barker,G. C.	Comparison of Food Allergy Policies and Training between Alabama (AL) and National Restaurant Industry	Journal Article	Journal of Culinary Science and Technology	2017	15	1	1	16	IY	Lee and Barker (2017)	Unclear - Of the 1,000 questionnaires mailed to restaurants in Alabama, 87 were returned to the researchers, and only 75 complete questionnaires were used for the final data analysis.	Low risk	Low risk	Low risk	Low risk	Unclear	Food allergies	Knowledge	Eggs	Major allergens	Which of the following are the EIGHT MAJOR food allergens?=eggs	Correct/incorrect response	Multiple - Alabama = managers (n = 34), chefs/cooks (n = 12), owners (n = 26), supervisors (n=3)	60	75	0.8	% correct response
1080	Wen,H.;Kwon,J.	Restaurant servers' risk perceptions and risk communication-related behaviors when serving customers with food allergies in the U.S	Journal Article	International Journal of Hospitality Management	2017	64		11	20	IY	Wen and Kwon (2017)	Low risk	Low risk	Low risk	Low risk	Low risk	Low risk	Food allergies	Knowledge	Eggs	Major allergens	Identification of the Big 8 food allergens: Eggs	correct/incorrect response	Servers/waiters	196	316	0.620253	Yes vs. no
597	Lee,Y. M.;Xu,H.	Food Allergy Knowledge, Attitudes, and Preparedness Among Restaurant Managerial Staff	Journal Article	Journal of Foodservice Business Research	2015	18	5	454	469	IY	Lee and Xu (2015)	Unclear - The final online survey was administered by a professional market research company to reach the largest possible number of study samples nationwide.	Low risk - pilot tested face-to-face by four individuals holding management positions in restaurants	Low risk	Low risk	Low risk	Unclear	Food allergies	Knowledge	Fish	Major allergens	Which of the following are the EIGHT MAJOR food allergens?=fish	Correct/incorrect response	Multiple - managers (n = 58), chefs (n = 36), and owners (n = 13) made up more than 98% of the respondents	66	110	0.6	% correct response
923	Shafie,A. A.;Azman,A. W.	Assessment of knowledge, attitude and practice of food allergies among food handlers in the state of Penang, Malaysia	Journal Article	Public health	2015	129	9	1278	1284	IY	Shafie et al. (2015)	Unclear - convenience sample	Low risk	Low risk	Low risk	Low risk	Unclear	Food allergies	Knowledge	Fish	Major allergens	Please choose the eight most common allergens=Fish	Correct/incorrect response	Multiple - 28 managers, 23 food workers, 31 servers, 25 other	65	117	0.555556	Yes vs. no
596	Lee,Y. M.;Sozen,E.	Food allergy knowledge and training among restaurant employees	Journal Article	International Journal of Hospitality Management	2016	57		52	59	IY	Lee and Sozen (2016)	Unclear - The final online survey was administered by a professional market research company to reach the largest possible number of study samples nationwide.	Low risk	Low risk	Low risk	Low risk	Unclear	Food allergies	Knowledge	Fish	Major allergens	Which of the following are the EIGHT MAJOR food allergens?=fish	Correct/incorrect response	Multiple - Service-Waitress-Bartender=100; host-cashier=46; cook-chef=46; crew member=14; Barista=6; dishwasher=3; other=14	152	229	0.663755	% correct response
595	Lee,Y. M.;Barker,G. C.	Comparison of Food Allergy Policies and Training between Alabama (AL) and National Restaurant Industry	Journal Article	Journal of Culinary Science and Technology	2017	15	1	1	16	IY	Lee and Barker (2017)	Unclear - Of the 1,000 questionnaires mailed to restaurants in Alabama, 87 were returned to the researchers, and only 75 complete questionnaires were used for the final data analysis.	Low risk	Low risk	Low risk	Low risk	Unclear	Food allergies	Knowledge	Fish	Major allergens	Which of the following are the EIGHT MAJOR food allergens?=fish	Correct/incorrect response	Multiple - Alabama = managers (n = 34), chefs/cooks (n = 12), owners (n = 26), supervisors (n=3)	50	75	0.666667	% correct response
1080	Wen,H.;Kwon,J.	Restaurant servers' risk perceptions and risk communication-related behaviors when serving customers with food allergies in the U.S	Journal Article	International Journal of Hospitality Management	2017	64		11	20	IY	Wen and Kwon (2017)	Low risk	Low risk	Low risk	Low risk	Low risk	Low risk	Food allergies	Knowledge	Fish	Major allergens	Identification of the Big 8 food allergens: Fish	correct/incorrect response	Servers/waiters	155	316	0.490506	Yes vs. no
77	Ahuja,R.;Sicherer,S. H.	Food-allergy management from the perspective of restaurant and food establishment personnel	Journal Article	Annals of Allergy, Asthma and Immunology	2007	98	4	344	348	IY	Ahuja and Sicherer (2007)	Unclear - convenience sample=Food establishments were selected to survey a broad range of food provider types (sit-down restaurants, fast food, and take-out) and ethnic fare; 70% response rate	Low risk - questions were piloted and revised during face-to-face interviews (n 25) with restaurant personnel to address clarityand content.	Low risk	Low risk	Low risk	Unclear	Food allergies	Knowledge	Milk/dairy	Major allergens	Selected the following as “major allergens”=Milk/dairy	Correct/incorrect response	Multiple - 42 managers, 24 chefs, 32 servers, 1 nutrition advisor, 1 host	82	100	0.82	Yes vs. no
79	Ajala A.R., Cruz A.G., Faria J.A.F., Walter E.H.M., Granato D., Sant Ana A.S.	Food allergens: Knowledge and practices of food handlers in restaurants		Food Control	2010	21	10	1318	1321	IY	Ajala et al. (2010)	Unclear	Unclear - no details provided	Low risk	Low risk	Unclear - questionnaire was comprised of 11 questions but only reported 10 in table	Unclear	Food allergies	Knowledge	Milk/dairy	Major allergens	Select below the foods that you consider as themajor causative agents of food allergies=milk	Correct/incorrect response	Multiple - 12 managers, 62 handlers (16% cooks, 24% kitchen assistants, 43% servers)	42	74	0.567568	Yes vs. no
1086	Wham C.A., Sharma K.M.	Knowledge of café and restaurant managers to provide a safe meal to food allergic consumers		Nutrition and Dietetics	2014	71	4	265	269	IY	Wham et al. (2014)	Low risk	Unclear - indicates piloted but no details given, however uses same questionnaire as previous study	Low risk	Low risk	Low risk	Low risk	Food allergies	Knowledge	Milk/dairy	Major allergens	Selected the following as allergens to be declared to their customers=dairy	Correct/incorrect response	Managers/owners - 60 managers, 64 owners	94.24	124	0.76	% correct response
597	Lee,Y. M.;Xu,H.	Food Allergy Knowledge, Attitudes, and Preparedness Among Restaurant Managerial Staff	Journal Article	Journal of Foodservice Business Research	2015	18	5	454	469	IY	Lee and Xu (2015)	Unclear - The final online survey was administered by a professional market research company to reach the largest possible number of study samples nationwide.	Low risk - pilot tested face-to-face by four individuals holding management positions in restaurants	Low risk	Low risk	Low risk	Unclear	Food allergies	Knowledge	Milk/dairy	Major allergens	Which of the following are the EIGHT MAJOR food allergens?=milk	Correct/incorrect response	Multiple - managers (n = 58), chefs (n = 36), and owners (n = 13) made up more than 98% of the respondents	90	110	0.818182	% correct response
923	Shafie,A. A.;Azman,A. W.	Assessment of knowledge, attitude and practice of food allergies among food handlers in the state of Penang, Malaysia	Journal Article	Public health	2015	129	9	1278	1284	IY	Shafie et al. (2015)	Unclear - convenience sample	Low risk	Low risk	Low risk	Low risk	Unclear	Food allergies	Knowledge	Milk/dairy	Major allergens	Please choose the eight most common allergens=Milk	Correct/incorrect response	Multiple - 28 managers, 23 food workers, 31 servers, 25 other	95	117	0.811966	Yes vs. no
596	Lee,Y. M.;Sozen,E.	Food allergy knowledge and training among restaurant employees	Journal Article	International Journal of Hospitality Management	2016	57		52	59	IY	Lee and Sozen (2016)	Unclear - The final online survey was administered by a professional market research company to reach the largest possible number of study samples nationwide.	Low risk	Low risk	Low risk	Low risk	Unclear	Food allergies	Knowledge	Milk/dairy	Major allergens	Which of the following are the EIGHT MAJOR food allergens?=milk	Correct/incorrect response	Multiple - Service-Waitress-Bartender=100; host-cashier=46; cook-chef=46; crew member=14; Barista=6; dishwasher=3; other=14	208	229	0.908297	% correct response
832	Radke,T. J.;Brown,L. G.;Hoover,E. R.;Faw,B. V.;Reimann,D.;Wong,M. R.;Nicholas,D.;Barkley,J.;Ripley,D.	Food allergy knowledge and attitudes of restaurant managers and staff: An EHS-Net study	Journal Article	Journal of food protection	2016	79	9	1588	1598	IY	Radke et al. (2016)	Unclear - restaurants randomly selected, but food workers and servers were chosen by managers (may not be representative)	Unclear - no details provided	Low risk	Low risk	Low risk	Unclear	Food allergies	Knowledge	Milk/dairy	Major allergens	Of the following foods, which do you think are major allergens? Milk or dairy	Correct/incorrect response	Multiple - 277 managers, 211 workers, 156 servers (collapsed)	583	644	0.90528	% correct response
595	Lee,Y. M.;Barker,G. C.	Comparison of Food Allergy Policies and Training between Alabama (AL) and National Restaurant Industry	Journal Article	Journal of Culinary Science and Technology	2017	15	1	1	16	IY	Lee and Barker (2017)	Unclear - Of the 1,000 questionnaires mailed to restaurants in Alabama, 87 were returned to the researchers, and only 75 complete questionnaires were used for the final data analysis.	Low risk	Low risk	Low risk	Low risk	Unclear	Food allergies	Knowledge	Milk/dairy	Major allergens	Which of the following are the EIGHT MAJOR food allergens?=milk	Correct/incorrect response	Multiple - Alabama = managers (n = 34), chefs/cooks (n = 12), owners (n = 26), supervisors (n=3)	64	75	0.853333	% correct response
1080	Wen,H.;Kwon,J.	Restaurant servers' risk perceptions and risk communication-related behaviors when serving customers with food allergies in the U.S	Journal Article	International Journal of Hospitality Management	2017	64		11	20	IY	Wen and Kwon (2017)	Low risk	Low risk	Low risk	Low risk	Low risk	Low risk	Food allergies	Knowledge	Milk/dairy	Major allergens	Identification of the Big 8 food allergens: Milk	correct/incorrect response	Servers/waiters	267	316	0.844937	Yes vs. no
77	Ahuja,R.;Sicherer,S. H.	Food-allergy management from the perspective of restaurant and food establishment personnel	Journal Article	Annals of Allergy, Asthma and Immunology	2007	98	4	344	348	IY	Ahuja and Sicherer (2007)	Unclear - convenience sample=Food establishments were selected to survey a broad range of food provider types (sit-down restaurants, fast food, and take-out) and ethnic fare; 70% response rate	Low risk - questions were piloted and revised during face-to-face interviews (n 25) with restaurant personnel to address clarityand content.	Low risk	Low risk	Low risk	Unclear	Food allergies	Knowledge	Peanuts	Major allergens	Selected the following as “major allergens”=peanut	Correct/incorrect response	Multiple - 42 managers, 24 chefs, 32 servers, 1 nutrition advisor, 1 host	93	100	0.93	Yes vs. no
79	Ajala A.R., Cruz A.G., Faria J.A.F., Walter E.H.M., Granato D., Sant Ana A.S.	Food allergens: Knowledge and practices of food handlers in restaurants		Food Control	2010	21	10	1318	1321	IY	Ajala et al. (2010)	Unclear	Unclear - no details provided	Low risk	Low risk	Unclear - questionnaire was comprised of 11 questions but only reported 10 in table	Unclear	Food allergies	Knowledge	Peanuts	Major allergens	Select below the foods that you consider as themajor causative agents of food allergies=peanut	Correct/incorrect response	Multiple - 12 managers, 62 handlers (16% cooks, 24% kitchen assistants, 43% servers)	61	74	0.824324	Yes vs. no
1086	Wham C.A., Sharma K.M.	Knowledge of café and restaurant managers to provide a safe meal to food allergic consumers		Nutrition and Dietetics	2014	71	4	265	269	IY	Wham et al. (2014)	Low risk	Unclear - indicates piloted but no details given, however uses same questionnaire as previous study	Low risk	Low risk	Low risk	Low risk	Food allergies	Knowledge	Peanuts	Major allergens	Selected the following as allergens to be declared to their customers=peanuts	Correct/incorrect response	Managers/owners - 60 managers, 64 owners	102.92	124	0.83	% correct response
597	Lee,Y. M.;Xu,H.	Food Allergy Knowledge, Attitudes, and Preparedness Among Restaurant Managerial Staff	Journal Article	Journal of Foodservice Business Research	2015	18	5	454	469	IY	Lee and Xu (2015)	Unclear - The final online survey was administered by a professional market research company to reach the largest possible number of study samples nationwide.	Low risk - pilot tested face-to-face by four individuals holding management positions in restaurants	Low risk	Low risk	Low risk	Unclear	Food allergies	Knowledge	Peanuts	Major allergens	Which of the following are the EIGHT MAJOR food allergens?=peanuts	Correct/incorrect response	Multiple - managers (n = 58), chefs (n = 36), and owners (n = 13) made up more than 98% of the respondents	103	110	0.936364	% correct response
923	Shafie,A. A.;Azman,A. W.	Assessment of knowledge, attitude and practice of food allergies among food handlers in the state of Penang, Malaysia	Journal Article	Public health	2015	129	9	1278	1284	IY	Shafie et al. (2015)	Unclear - convenience sample	Low risk	Low risk	Low risk	Low risk	Unclear	Food allergies	Knowledge	Peanuts	Major allergens	Please choose the eight most common allergens=Peanuts	Correct/incorrect response	Multiple - 28 managers, 23 food workers, 31 servers, 25 other	109	117	0.931624	Yes vs. no
596	Lee,Y. M.;Sozen,E.	Food allergy knowledge and training among restaurant employees	Journal Article	International Journal of Hospitality Management	2016	57		52	59	IY	Lee and Sozen (2016)	Unclear - The final online survey was administered by a professional market research company to reach the largest possible number of study samples nationwide.	Low risk	Low risk	Low risk	Low risk	Unclear	Food allergies	Knowledge	Peanuts	Major allergens	Which of the following are the EIGHT MAJOR food allergens?=peanuts	Correct/incorrect response	Multiple - Service-Waitress-Bartender=100; host-cashier=46; cook-chef=46; crew member=14; Barista=6; dishwasher=3; other=14	219	229	0.956332	% correct response
832	Radke,T. J.;Brown,L. G.;Hoover,E. R.;Faw,B. V.;Reimann,D.;Wong,M. R.;Nicholas,D.;Barkley,J.;Ripley,D.	Food allergy knowledge and attitudes of restaurant managers and staff: An EHS-Net study	Journal Article	Journal of food protection	2016	79	9	1588	1598	IY	Radke et al. (2016)	Unclear - restaurants randomly selected, but food workers and servers were chosen by managers (may not be representative)	Unclear - no details provided	Low risk	Low risk	Low risk	Unclear	Food allergies	Knowledge	Peanuts	Major allergens	Of the following foods, which do you think are major allergens? Peanuts	Correct/incorrect response	Multiple - 277 managers, 211 workers, 156 servers (collapsed)	613	644	0.951863	% correct response
595	Lee,Y. M.;Barker,G. C.	Comparison of Food Allergy Policies and Training between Alabama (AL) and National Restaurant Industry	Journal Article	Journal of Culinary Science and Technology	2017	15	1	1	16	IY	Lee and Barker (2017)	Unclear - Of the 1,000 questionnaires mailed to restaurants in Alabama, 87 were returned to the researchers, and only 75 complete questionnaires were used for the final data analysis.	Low risk	Low risk	Low risk	Low risk	Unclear	Food allergies	Knowledge	Peanuts	Major allergens	Which of the following are the EIGHT MAJOR food allergens?=peanuts	Correct/incorrect response	Multiple - Alabama = managers (n = 34), chefs/cooks (n = 12), owners (n = 26), supervisors (n=3)	71	75	0.946667	% correct response
1080	Wen,H.;Kwon,J.	Restaurant servers' risk perceptions and risk communication-related behaviors when serving customers with food allergies in the U.S	Journal Article	International Journal of Hospitality Management	2017	64		11	20	IY	Wen and Kwon (2017)	Low risk	Low risk	Low risk	Low risk	Low risk	Low risk	Food allergies	Knowledge	Peanuts	Major allergens	Identification of the Big 8 food allergens: Peanuts	correct/incorrect response	Servers/waiters	312	316	0.987342	Yes vs. no
77	Ahuja,R.;Sicherer,S. H.	Food-allergy management from the perspective of restaurant and food establishment personnel	Journal Article	Annals of Allergy, Asthma and Immunology	2007	98	4	344	348	IY	Ahuja and Sicherer (2007)	Unclear - convenience sample=Food establishments were selected to survey a broad range of food provider types (sit-down restaurants, fast food, and take-out) and ethnic fare; 70% response rate	Low risk - questions were piloted and revised during face-to-face interviews (n 25) with restaurant personnel to address clarityand content.	Low risk	Low risk	Low risk	Unclear	Food allergies	Knowledge	Shellfish/seafood	Major allergens	Selected the following as “major allergens”=Seafood	Correct/incorrect response	Multiple - 42 managers, 24 chefs, 32 servers, 1 nutrition advisor, 1 host	82	100	0.82	Yes vs. no
79	Ajala A.R., Cruz A.G., Faria J.A.F., Walter E.H.M., Granato D., Sant Ana A.S.	Food allergens: Knowledge and practices of food handlers in restaurants		Food Control	2010	21	10	1318	1321	IY	Ajala et al. (2010)	Unclear	Unclear - no details provided	Low risk	Low risk	Unclear - questionnaire was comprised of 11 questions but only reported 10 in table	Unclear	Food allergies	Knowledge	Shellfish/seafood	Major allergens	Select below the foods that you consider as themajor causative agents of food allergies=seafood	Correct/incorrect response	Multiple - 12 managers, 62 handlers (16% cooks, 24% kitchen assistants, 43% servers)	73	74	0.986486	Yes vs. no
1086	Wham C.A., Sharma K.M.	Knowledge of café and restaurant managers to provide a safe meal to food allergic consumers		Nutrition and Dietetics	2014	71	4	265	269	IY	Wham et al. (2014)	Low risk	Unclear - indicates piloted but no details given, however uses same questionnaire as previous study	Low risk	Low risk	Low risk	Low risk	Food allergies	Knowledge	Shellfish/seafood	Major allergens	Selected the following as allergens to be declared to their customers=seafood	Correct/incorrect response	Managers/owners - 60 managers, 64 owners	49.6	124	0.4	% correct response
597	Lee,Y. M.;Xu,H.	Food Allergy Knowledge, Attitudes, and Preparedness Among Restaurant Managerial Staff	Journal Article	Journal of Foodservice Business Research	2015	18	5	454	469	IY	Lee and Xu (2015)	Unclear - The final online survey was administered by a professional market research company to reach the largest possible number of study samples nationwide.	Low risk - pilot tested face-to-face by four individuals holding management positions in restaurants	Low risk	Low risk	Low risk	Unclear	Food allergies	Knowledge	Shellfish/seafood	Major allergens	Which of the following are the EIGHT MAJOR food allergens?=Shellfish (shrimp, lobster, crab, etc.)	Correct/incorrect response	Multiple - managers (n = 58), chefs (n = 36), and owners (n = 13) made up more than 98% of the respondents	98	110	0.890909	% correct response
923	Shafie,A. A.;Azman,A. W.	Assessment of knowledge, attitude and practice of food allergies among food handlers in the state of Penang, Malaysia	Journal Article	Public health	2015	129	9	1278	1284	IY	Shafie et al. (2015)	Unclear - convenience sample	Low risk	Low risk	Low risk	Low risk	Unclear	Food allergies	Knowledge	Shellfish/seafood	Major allergens	Please choose the eight most common allergens=Shellfish	Correct/incorrect response	Multiple - 28 managers, 23 food workers, 31 servers, 25 other	108	117	0.923077	Yes vs. no
596	Lee,Y. M.;Sozen,E.	Food allergy knowledge and training among restaurant employees	Journal Article	International Journal of Hospitality Management	2016	57		52	59	IY	Lee and Sozen (2016)	Unclear - The final online survey was administered by a professional market research company to reach the largest possible number of study samples nationwide.	Low risk	Low risk	Low risk	Low risk	Unclear	Food allergies	Knowledge	Shellfish/seafood	Major allergens	Which of the following are the EIGHT MAJOR food allergens?=Shellfish (shrimp, lobster, crab, etc.)	Correct/incorrect response	Multiple - Service-Waitress-Bartender=100; host-cashier=46; cook-chef=46; crew member=14; Barista=6; dishwasher=3; other=14	212	229	0.925764	% correct response
832	Radke,T. J.;Brown,L. G.;Hoover,E. R.;Faw,B. V.;Reimann,D.;Wong,M. R.;Nicholas,D.;Barkley,J.;Ripley,D.	Food allergy knowledge and attitudes of restaurant managers and staff: An EHS-Net study	Journal Article	Journal of food protection	2016	79	9	1588	1598	IY	Radke et al. (2016)	Unclear - restaurants randomly selected, but food workers and servers were chosen by managers (may not be representative)	Unclear - no details provided	Low risk	Low risk	Low risk	Unclear	Food allergies	Knowledge	Shellfish/seafood	Major allergens	Of the following foods, which do you think are major allergens? Shellfish	Correct/incorrect response	Multiple - 277 managers, 211 workers, 156 servers (collapsed)	594	644	0.92236	% correct response
595	Lee,Y. M.;Barker,G. C.	Comparison of Food Allergy Policies and Training between Alabama (AL) and National Restaurant Industry	Journal Article	Journal of Culinary Science and Technology	2017	15	1	1	16	IY	Lee and Barker (2017)	Unclear - Of the 1,000 questionnaires mailed to restaurants in Alabama, 87 were returned to the researchers, and only 75 complete questionnaires were used for the final data analysis.	Low risk	Low risk	Low risk	Low risk	Unclear	Food allergies	Knowledge	Shellfish/seafood	Major allergens	Which of the following are the EIGHT MAJOR food allergens?=Shellfish (shrimp, lobster, crab, etc.)	Correct/incorrect response	Multiple - Alabama = managers (n = 34), chefs/cooks (n = 12), owners (n = 26), supervisors (n=3)	69	75	0.92	% correct response
1080	Wen,H.;Kwon,J.	Restaurant servers' risk perceptions and risk communication-related behaviors when serving customers with food allergies in the U.S	Journal Article	International Journal of Hospitality Management	2017	64		11	20	IY	Wen and Kwon (2017)	Low risk	Low risk	Low risk	Low risk	Low risk	Low risk	Food allergies	Knowledge	Shellfish/seafood	Major allergens	Identification of the Big 8 food allergens: Shellfish	correct/incorrect response	Servers/waiters	295	316	0.933544	Yes vs. no
597	Lee,Y. M.;Xu,H.	Food Allergy Knowledge, Attitudes, and Preparedness Among Restaurant Managerial Staff	Journal Article	Journal of Foodservice Business Research	2015	18	5	454	469	IY	Lee and Xu (2015)	Unclear - The final online survey was administered by a professional market research company to reach the largest possible number of study samples nationwide.	Low risk - pilot tested face-to-face by four individuals holding management positions in restaurants	Low risk	Low risk	Low risk	Unclear	Food allergies	Knowledge	Soy	Major allergens	Which of the following are the EIGHT MAJOR food allergens?=soy	Correct/incorrect response	Multiple - managers (n = 58), chefs (n = 36), and owners (n = 13) made up more than 98% of the respondents	57	110	0.518182	% correct response
923	Shafie,A. A.;Azman,A. W.	Assessment of knowledge, attitude and practice of food allergies among food handlers in the state of Penang, Malaysia	Journal Article	Public health	2015	129	9	1278	1284	IY	Shafie et al. (2015)	Unclear - convenience sample	Low risk	Low risk	Low risk	Low risk	Unclear	Food allergies	Knowledge	Soy	Major allergens	Please choose the eight most common allergens=Soy	Correct/incorrect response	Multiple - 28 managers, 23 food workers, 31 servers, 25 other	85	117	0.726496	Yes vs. no
596	Lee,Y. M.;Sozen,E.	Food allergy knowledge and training among restaurant employees	Journal Article	International Journal of Hospitality Management	2016	57		52	59	IY	Lee and Sozen (2016)	Unclear - The final online survey was administered by a professional market research company to reach the largest possible number of study samples nationwide.	Low risk	Low risk	Low risk	Low risk	Unclear	Food allergies	Knowledge	Soy	Major allergens	Which of the following are the EIGHT MAJOR food allergens?=soy	Correct/incorrect response	Multiple - Service-Waitress-Bartender=100; host-cashier=46; cook-chef=46; crew member=14; Barista=6; dishwasher=3; other=14	140	229	0.611354	% correct response
595	Lee,Y. M.;Barker,G. C.	Comparison of Food Allergy Policies and Training between Alabama (AL) and National Restaurant Industry	Journal Article	Journal of Culinary Science and Technology	2017	15	1	1	16	IY	Lee and Barker (2017)	Unclear - Of the 1,000 questionnaires mailed to restaurants in Alabama, 87 were returned to the researchers, and only 75 complete questionnaires were used for the final data analysis.	Low risk	Low risk	Low risk	Low risk	Unclear	Food allergies	Knowledge	Soy	Major allergens	Which of the following are the EIGHT MAJOR food allergens?=soy	Correct/incorrect response	Multiple - Alabama = managers (n = 34), chefs/cooks (n = 12), owners (n = 26), supervisors (n=3)	42	75	0.56	% correct response
1080	Wen,H.;Kwon,J.	Restaurant servers' risk perceptions and risk communication-related behaviors when serving customers with food allergies in the U.S	Journal Article	International Journal of Hospitality Management	2017	64		11	20	IY	Wen and Kwon (2017)	Low risk	Low risk	Low risk	Low risk	Low risk	Low risk	Food allergies	Knowledge	Soy	Major allergens	Identification of the Big 8 food allergens: Soy	correct/incorrect response	Servers/waiters	172	316	0.544304	Yes vs. no
79	Ajala A.R., Cruz A.G., Faria J.A.F., Walter E.H.M., Granato D., Sant Ana A.S.	Food allergens: Knowledge and practices of food handlers in restaurants		Food Control	2010	21	10	1318	1321	IY	Ajala et al. (2010)	Unclear	Unclear - no details provided	Low risk	Low risk	Unclear - questionnaire was comprised of 11 questions but only reported 10 in table	Unclear	Food allergies	Knowledge	Tree nuts	Major allergens	Select below the foods that you consider as themajor causative agents of food allergies=nuts	Correct/incorrect response	Multiple - 12 managers, 62 handlers (16% cooks, 24% kitchen assistants, 43% servers)	56	74	0.756757	Yes vs. no
1086	Wham C.A., Sharma K.M.	Knowledge of café and restaurant managers to provide a safe meal to food allergic consumers		Nutrition and Dietetics	2014	71	4	265	269	IY	Wham et al. (2014)	Low risk	Unclear - indicates piloted but no details given, however uses same questionnaire as previous study	Low risk	Low risk	Low risk	Low risk	Food allergies	Knowledge	Tree nuts	Major allergens	Selected the following as allergens to be declared to their customers=tree nuts	Correct/incorrect response	Managers/owners - 60 managers, 64 owners	73.16	124	0.59	% correct response
597	Lee,Y. M.;Xu,H.	Food Allergy Knowledge, Attitudes, and Preparedness Among Restaurant Managerial Staff	Journal Article	Journal of Foodservice Business Research	2015	18	5	454	469	IY	Lee and Xu (2015)	Unclear - The final online survey was administered by a professional market research company to reach the largest possible number of study samples nationwide.	Low risk - pilot tested face-to-face by four individuals holding management positions in restaurants	Low risk	Low risk	Low risk	Unclear	Food allergies	Knowledge	Tree nuts	Major allergens	Which of the following are the EIGHT MAJOR food allergens?=Tree nuts (almonds, walnuts, pecans, etc.)	Correct/incorrect response	Multiple - managers (n = 58), chefs (n = 36), and owners (n = 13) made up more than 98% of the respondents	96	110	0.872727	% correct response
923	Shafie,A. A.;Azman,A. W.	Assessment of knowledge, attitude and practice of food allergies among food handlers in the state of Penang, Malaysia	Journal Article	Public health	2015	129	9	1278	1284	IY	Shafie et al. (2015)	Unclear - convenience sample	Low risk	Low risk	Low risk	Low risk	Unclear	Food allergies	Knowledge	Tree nuts	Major allergens	Please choose the eight most common allergens=Tree nuts	Correct/incorrect response	Multiple - 28 managers, 23 food workers, 31 servers, 25 other	97	117	0.82906	Yes vs. no
596	Lee,Y. M.;Sozen,E.	Food allergy knowledge and training among restaurant employees	Journal Article	International Journal of Hospitality Management	2016	57		52	59	IY	Lee and Sozen (2016)	Unclear - The final online survey was administered by a professional market research company to reach the largest possible number of study samples nationwide.	Low risk	Low risk	Low risk	Low risk	Unclear	Food allergies	Knowledge	Tree nuts	Major allergens	Which of the following are the EIGHT MAJOR food allergens?=Tree nuts (almonds, walnuts, pecans, etc.)	Correct/incorrect response	Multiple - Service-Waitress-Bartender=100; host-cashier=46; cook-chef=46; crew member=14; Barista=6; dishwasher=3; other=14	208	229	0.908297	% correct response
595	Lee,Y. M.;Barker,G. C.	Comparison of Food Allergy Policies and Training between Alabama (AL) and National Restaurant Industry	Journal Article	Journal of Culinary Science and Technology	2017	15	1	1	16	IY	Lee and Barker (2017)	Unclear - Of the 1,000 questionnaires mailed to restaurants in Alabama, 87 were returned to the researchers, and only 75 complete questionnaires were used for the final data analysis.	Low risk	Low risk	Low risk	Low risk	Unclear	Food allergies	Knowledge	Tree nuts	Major allergens	Which of the following are the EIGHT MAJOR food allergens?=Tree nuts (almonds, walnuts, pecans, etc.)	Correct/incorrect response	Multiple - Alabama = managers (n = 34), chefs/cooks (n = 12), owners (n = 26), supervisors (n=3)	65	75	0.866667	% correct response
1080	Wen,H.;Kwon,J.	Restaurant servers' risk perceptions and risk communication-related behaviors when serving customers with food allergies in the U.S	Journal Article	International Journal of Hospitality Management	2017	64		11	20	IY	Wen and Kwon (2017)	Low risk	Low risk	Low risk	Low risk	Low risk	Low risk	Food allergies	Knowledge	Tree nuts	Major allergens	Identification of the Big 8 food allergens: Tree nuts	correct/incorrect response	Servers/waiters	241	316	0.762658	Yes vs. no
597	Lee,Y. M.;Xu,H.	Food Allergy Knowledge, Attitudes, and Preparedness Among Restaurant Managerial Staff	Journal Article	Journal of Foodservice Business Research	2015	18	5	454	469	IY	Lee and Xu (2015)	Unclear - The final online survey was administered by a professional market research company to reach the largest possible number of study samples nationwide.	Low risk - pilot tested face-to-face by four individuals holding management positions in restaurants	Low risk	Low risk	Low risk	Unclear	Food allergies	Knowledge	Wheat	Major allergens	Which of the following are the EIGHT MAJOR food allergens?=wheat	Correct/incorrect response	Multiple - managers (n = 58), chefs (n = 36), and owners (n = 13) made up more than 98% of the respondents	77	110	0.7	% correct response
596	Lee,Y. M.;Sozen,E.	Food allergy knowledge and training among restaurant employees	Journal Article	International Journal of Hospitality Management	2016	57		52	59	IY	Lee and Sozen (2016)	Unclear - The final online survey was administered by a professional market research company to reach the largest possible number of study samples nationwide.	Low risk	Low risk	Low risk	Low risk	Unclear	Food allergies	Knowledge	Wheat	Major allergens	Which of the following are the EIGHT MAJOR food allergens?=wheat	Correct/incorrect response	Multiple - Service-Waitress-Bartender=100; host-cashier=46; cook-chef=46; crew member=14; Barista=6; dishwasher=3; other=14	179	229	0.781659	% correct response
595	Lee,Y. M.;Barker,G. C.	Comparison of Food Allergy Policies and Training between Alabama (AL) and National Restaurant Industry	Journal Article	Journal of Culinary Science and Technology	2017	15	1	1	16	IY	Lee and Barker (2017)	Unclear - Of the 1,000 questionnaires mailed to restaurants in Alabama, 87 were returned to the researchers, and only 75 complete questionnaires were used for the final data analysis.	Low risk	Low risk	Low risk	Low risk	Unclear	Food allergies	Knowledge	Wheat	Major allergens	Which of the following are the EIGHT MAJOR food allergens?=wheat	Correct/incorrect response	Multiple - Alabama = managers (n = 34), chefs/cooks (n = 12), owners (n = 26), supervisors (n=3)	63	75	0.84	% correct response
1080	Wen,H.;Kwon,J.	Restaurant servers' risk perceptions and risk communication-related behaviors when serving customers with food allergies in the U.S	Journal Article	International Journal of Hospitality Management	2017	64		11	20	IY	Wen and Kwon (2017)	Low risk	Low risk	Low risk	Low risk	Low risk	Low risk	Food allergies	Knowledge	Wheat	Major allergens	Identification of the Big 8 food allergens: Wheat	correct/incorrect response	Servers/waiters	228	316	0.721519	Yes vs. no
923	Shafie,A. A.;Azman,A. W.	Assessment of knowledge, attitude and practice of food allergies among food handlers in the state of Penang, Malaysia	Journal Article	Public health	2015	129	9	1278	1284	IY	Shafie et al. (2015)	Unclear - convenience sample	Low risk	Low risk	Low risk	Low risk	Unclear	Food allergies	Knowledge	Wheat	Major allergens	Please choose the eight most common allergens=Wheat	Correct/incorrect response	Multiple - 28 managers, 23 food workers, 31 servers, 25 other	33	117	0.282051	Yes vs. no
597	Lee,Y. M.;Xu,H.	Food Allergy Knowledge, Attitudes, and Preparedness Among Restaurant Managerial Staff	Journal Article	Journal of Foodservice Business Research	2015	18	5	454	469	IY	Lee and Xu (2015)	Unclear - The final online survey was administered by a professional market research company to reach the largest possible number of study samples nationwide.	Low risk - pilot tested face-to-face by four individuals holding management positions in restaurants	Low risk	Low risk	Low risk	Unclear	Food allergies	Knowledge	Anaphylaxis	Symptoms	Identified symptoms of allergic reaction=Anaphylaxis	Correct/incorrect response	Multiple - managers (n = 58), chefs (n = 36), and owners (n = 13) made up more than 98% of the respondents	73	110	0.663636	% correct response
596	Lee,Y. M.;Sozen,E.	Food allergy knowledge and training among restaurant employees	Journal Article	International Journal of Hospitality Management	2016	57		52	59	IY	Lee and Sozen (2016)	Unclear - The final online survey was administered by a professional market research company to reach the largest possible number of study samples nationwide.	Low risk	Low risk	Low risk	Low risk	Unclear	Food allergies	Knowledge	Anaphylaxis	Symptoms	Identified symptoms of allergic reaction=Anaphylaxis	Correct/incorrect response	Multiple - Service-Waitress-Bartender=100; host-cashier=46; cook-chef=46; crew member=14; Barista=6; dishwasher=3; other=14	169	229	0.737991	% correct response
595	Lee,Y. M.;Barker,G. C.	Comparison of Food Allergy Policies and Training between Alabama (AL) and National Restaurant Industry	Journal Article	Journal of Culinary Science and Technology	2017	15	1	1	16	IY	Lee and Barker (2017)	Unclear - Of the 1,000 questionnaires mailed to restaurants in Alabama, 87 were returned to the researchers, and only 75 complete questionnaires were used for the final data analysis.	Low risk	Low risk	Low risk	Low risk	Unclear	Food allergies	Knowledge	Anaphylaxis	Symptoms	Identified symptoms of allergic reaction=Anaphylaxis	Correct/incorrect response	Multiple - Alabama = managers (n = 34), chefs/cooks (n = 12), owners (n = 26), supervisors (n=3)	52	75	0.693333	% correct response
1080	Wen,H.;Kwon,J.	Restaurant servers' risk perceptions and risk communication-related behaviors when serving customers with food allergies in the U.S	Journal Article	International Journal of Hospitality Management	2017	64		11	20	IY	Wen and Kwon (2017)	Low risk	Low risk	Low risk	Low risk	Low risk	Low risk	Food allergies	Knowledge	Anaphylaxis	Symptoms	Identification of food allergy reaction symptoms=anaphylaxis	correct/incorrect response	Servers/waiters	236	316	0.746835	Yes vs. no
597	Lee,Y. M.;Xu,H.	Food Allergy Knowledge, Attitudes, and Preparedness Among Restaurant Managerial Staff	Journal Article	Journal of Foodservice Business Research	2015	18	5	454	469	IY	Lee and Xu (2015)	Unclear - The final online survey was administered by a professional market research company to reach the largest possible number of study samples nationwide.	Low risk - pilot tested face-to-face by four individuals holding management positions in restaurants	Low risk	Low risk	Low risk	Unclear	Food allergies	Knowledge	Vomiting	Symptoms	Identified symptoms of allergic reaction=Vomiting	Correct/incorrect response	Multiple - managers (n = 58), chefs (n = 36), and owners (n = 13) made up more than 98% of the respondents	74	110	0.672727	% correct response
596	Lee,Y. M.;Sozen,E.	Food allergy knowledge and training among restaurant employees	Journal Article	International Journal of Hospitality Management	2016	57		52	59	IY	Lee and Sozen (2016)	Unclear - The final online survey was administered by a professional market research company to reach the largest possible number of study samples nationwide.	Low risk	Low risk	Low risk	Low risk	Unclear	Food allergies	Knowledge	Vomiting	Symptoms	Identified symptoms of allergic reaction=Vomiting	Correct/incorrect response	Multiple - Service-Waitress-Bartender=100; host-cashier=46; cook-chef=46; crew member=14; Barista=6; dishwasher=3; other=14	151	229	0.659389	% correct response
595	Lee,Y. M.;Barker,G. C.	Comparison of Food Allergy Policies and Training between Alabama (AL) and National Restaurant Industry	Journal Article	Journal of Culinary Science and Technology	2017	15	1	1	16	IY	Lee and Barker (2017)	Unclear - Of the 1,000 questionnaires mailed to restaurants in Alabama, 87 were returned to the researchers, and only 75 complete questionnaires were used for the final data analysis.	Low risk	Low risk	Low risk	Low risk	Unclear	Food allergies	Knowledge	Vomiting	Symptoms	Identified symptoms of allergic reaction=Vomiting	Correct/incorrect response	Multiple - Alabama = managers (n = 34), chefs/cooks (n = 12), owners (n = 26), supervisors (n=3)	46	75	0.613333	% correct response
1080	Wen,H.;Kwon,J.	Restaurant servers' risk perceptions and risk communication-related behaviors when serving customers with food allergies in the U.S	Journal Article	International Journal of Hospitality Management	2017	64		11	20	IY	Wen and Kwon (2017)	Low risk	Low risk	Low risk	Low risk	Low risk	Low risk	Food allergies	Knowledge	Vomiting	Symptoms	Identification of food allergy reaction symptoms=vomiting	correct/incorrect response	Servers/waiters	235	316	0.743671	Yes vs. no
597	Lee,Y. M.;Xu,H.	Food Allergy Knowledge, Attitudes, and Preparedness Among Restaurant Managerial Staff	Journal Article	Journal of Foodservice Business Research	2015	18	5	454	469	IY	Lee and Xu (2015)	Unclear - The final online survey was administered by a professional market research company to reach the largest possible number of study samples nationwide.	Low risk - pilot tested face-to-face by four individuals holding management positions in restaurants	Low risk	Low risk	Low risk	Unclear	Food allergies	Knowledge	Facial swelling	Symptoms	Identified symptoms of allergic reaction=Facial swelling	Correct/incorrect response	Multiple - managers (n = 58), chefs (n = 36), and owners (n = 13) made up more than 98% of the respondents	100	110	0.909091	% correct response
596	Lee,Y. M.;Sozen,E.	Food allergy knowledge and training among restaurant employees	Journal Article	International Journal of Hospitality Management	2016	57		52	59	IY	Lee and Sozen (2016)	Unclear - The final online survey was administered by a professional market research company to reach the largest possible number of study samples nationwide.	Low risk	Low risk	Low risk	Low risk	Unclear	Food allergies	Knowledge	Facial swelling	Symptoms	Identified symptoms of allergic reaction=Facial swelling	Correct/incorrect response	Multiple - Service-Waitress-Bartender=100; host-cashier=46; cook-chef=46; crew member=14; Barista=6; dishwasher=3; other=14	218	229	0.951965	% correct response
595	Lee,Y. M.;Barker,G. C.	Comparison of Food Allergy Policies and Training between Alabama (AL) and National Restaurant Industry	Journal Article	Journal of Culinary Science and Technology	2017	15	1	1	16	IY	Lee and Barker (2017)	Unclear - Of the 1,000 questionnaires mailed to restaurants in Alabama, 87 were returned to the researchers, and only 75 complete questionnaires were used for the final data analysis.	Low risk	Low risk	Low risk	Low risk	Unclear	Food allergies	Knowledge	Facial swelling	Symptoms	Identified symptoms of allergic reaction=Facial swelling	Correct/incorrect response	Multiple - Alabama = managers (n = 34), chefs/cooks (n = 12), owners (n = 26), supervisors (n=3)	66	75	0.88	% correct response
1080	Wen,H.;Kwon,J.	Restaurant servers' risk perceptions and risk communication-related behaviors when serving customers with food allergies in the U.S	Journal Article	International Journal of Hospitality Management	2017	64		11	20	IY	Wen and Kwon (2017)	Low risk	Low risk	Low risk	Low risk	Low risk	Low risk	Food allergies	Knowledge	Facial swelling	Symptoms	Identification of food allergy reaction symptoms=facial swelling	correct/incorrect response	Servers/waiters	297	316	0.939873	Yes vs. no
597	Lee,Y. M.;Xu,H.	Food Allergy Knowledge, Attitudes, and Preparedness Among Restaurant Managerial Staff	Journal Article	Journal of Foodservice Business Research	2015	18	5	454	469	IY	Lee and Xu (2015)	Unclear - The final online survey was administered by a professional market research company to reach the largest possible number of study samples nationwide.	Low risk - pilot tested face-to-face by four individuals holding management positions in restaurants	Low risk	Low risk	Low risk	Unclear	Food allergies	Knowledge	Hives or rash	Symptoms	Identified symptoms of allergic reaction=Hives/rashes	Correct/incorrect response	Multiple - managers (n = 58), chefs (n = 36), and owners (n = 13) made up more than 98% of the respondents	98	110	0.890909	% correct response
596	Lee,Y. M.;Sozen,E.	Food allergy knowledge and training among restaurant employees	Journal Article	International Journal of Hospitality Management	2016	57		52	59	IY	Lee and Sozen (2016)	Unclear - The final online survey was administered by a professional market research company to reach the largest possible number of study samples nationwide.	Low risk	Low risk	Low risk	Low risk	Unclear	Food allergies	Knowledge	Hives or rash	Symptoms	Identified symptoms of allergic reaction=Hives/rashes	Correct/incorrect response	Multiple - Service-Waitress-Bartender=100; host-cashier=46; cook-chef=46; crew member=14; Barista=6; dishwasher=3; other=14	220	229	0.960699	% correct response
832	Radke,T. J.;Brown,L. G.;Hoover,E. R.;Faw,B. V.;Reimann,D.;Wong,M. R.;Nicholas,D.;Barkley,J.;Ripley,D.	Food allergy knowledge and attitudes of restaurant managers and staff: An EHS-Net study	Journal Article	Journal of food protection	2016	79	9	1588	1598	IY	Radke et al. (2016)	Unclear - restaurants randomly selected, but food workers and servers were chosen by managers (may not be representative)	Unclear - no details provided	Low risk	Low risk	Low risk	Unclear	Food allergies	Knowledge	Hives or rash	Symptoms	Which of the following are symptoms of an allergic reaction to food? Hives or rash (correct)	Correct/incorrect response	Multiple - 277 managers, 211 workers, 156 servers (collapsed)	633	644	0.982919	% correct response
595	Lee,Y. M.;Barker,G. C.	Comparison of Food Allergy Policies and Training between Alabama (AL) and National Restaurant Industry	Journal Article	Journal of Culinary Science and Technology	2017	15	1	1	16	IY	Lee and Barker (2017)	Unclear - Of the 1,000 questionnaires mailed to restaurants in Alabama, 87 were returned to the researchers, and only 75 complete questionnaires were used for the final data analysis.	Low risk	Low risk	Low risk	Low risk	Unclear	Food allergies	Knowledge	Hives or rash	Symptoms	Identified symptoms of allergic reaction=Hives/rashes	Correct/incorrect response	Multiple - Alabama = managers (n = 34), chefs/cooks (n = 12), owners (n = 26), supervisors (n=3)	68	75	0.906667	% correct response
1080	Wen,H.;Kwon,J.	Restaurant servers' risk perceptions and risk communication-related behaviors when serving customers with food allergies in the U.S	Journal Article	International Journal of Hospitality Management	2017	64		11	20	IY	Wen and Kwon (2017)	Low risk	Low risk	Low risk	Low risk	Low risk	Low risk	Food allergies	Knowledge	Hives or rash	Symptoms	Identification of food allergy reaction symptoms=hives/rashes	correct/incorrect response	Servers/waiters	301	316	0.952532	Yes vs. no
597	Lee,Y. M.;Xu,H.	Food Allergy Knowledge, Attitudes, and Preparedness Among Restaurant Managerial Staff	Journal Article	Journal of Foodservice Business Research	2015	18	5	454	469	IY	Lee and Xu (2015)	Unclear - The final online survey was administered by a professional market research company to reach the largest possible number of study samples nationwide.	Low risk - pilot tested face-to-face by four individuals holding management positions in restaurants	Low risk	Low risk	Low risk	Unclear	Food allergies	Knowledge	Swelling of the tongue or throat	Symptoms	Identified symptoms of allergic reaction=Swelling of throat	Correct/incorrect response	Multiple - managers (n = 58), chefs (n = 36), and owners (n = 13) made up more than 98% of the respondents	100	110	0.909091	% correct response
596	Lee,Y. M.;Sozen,E.	Food allergy knowledge and training among restaurant employees	Journal Article	International Journal of Hospitality Management	2016	57		52	59	IY	Lee and Sozen (2016)	Unclear - The final online survey was administered by a professional market research company to reach the largest possible number of study samples nationwide.	Low risk	Low risk	Low risk	Low risk	Unclear	Food allergies	Knowledge	Swelling of the tongue or throat	Symptoms	Identified symptoms of allergic reaction=Swelling of throat	Correct/incorrect response	Multiple - Service-Waitress-Bartender=100; host-cashier=46; cook-chef=46; crew member=14; Barista=6; dishwasher=3; other=14	222	229	0.969432	% correct response
832	Radke,T. J.;Brown,L. G.;Hoover,E. R.;Faw,B. V.;Reimann,D.;Wong,M. R.;Nicholas,D.;Barkley,J.;Ripley,D.	Food allergy knowledge and attitudes of restaurant managers and staff: An EHS-Net study	Journal Article	Journal of food protection	2016	79	9	1588	1598	IY	Radke et al. (2016)	Unclear - restaurants randomly selected, but food workers and servers were chosen by managers (may not be representative)	Unclear - no details provided	Low risk	Low risk	Low risk	Unclear	Food allergies	Knowledge	Swelling of the tongue or throat	Symptoms	Which of the following are symptoms of an allergic reaction to food? Swelling of tongue and throat (correct)	Correct/incorrect response	Multiple - 277 managers, 211 workers, 156 servers (collapsed)	628	644	0.975155	% correct response
595	Lee,Y. M.;Barker,G. C.	Comparison of Food Allergy Policies and Training between Alabama (AL) and National Restaurant Industry	Journal Article	Journal of Culinary Science and Technology	2017	15	1	1	16	IY	Lee and Barker (2017)	Unclear - Of the 1,000 questionnaires mailed to restaurants in Alabama, 87 were returned to the researchers, and only 75 complete questionnaires were used for the final data analysis.	Low risk	Low risk	Low risk	Low risk	Unclear	Food allergies	Knowledge	Swelling of the tongue or throat	Symptoms	Identified symptoms of allergic reaction=Swelling of throat	Correct/incorrect response	Multiple - Alabama = managers (n = 34), chefs/cooks (n = 12), owners (n = 26), supervisors (n=3)	64	75	0.853333	% correct response
1080	Wen,H.;Kwon,J.	Restaurant servers' risk perceptions and risk communication-related behaviors when serving customers with food allergies in the U.S	Journal Article	International Journal of Hospitality Management	2017	64		11	20	IY	Wen and Kwon (2017)	Low risk	Low risk	Low risk	Low risk	Low risk	Low risk	Food allergies	Knowledge	Swelling of the tongue or throat	Symptoms	Identification of food allergy reaction symptoms=swelling of throat	correct/incorrect response	Servers/waiters	308	316	0.974684	Yes vs. no
597	Lee,Y. M.;Xu,H.	Food Allergy Knowledge, Attitudes, and Preparedness Among Restaurant Managerial Staff	Journal Article	Journal of Foodservice Business Research	2015	18	5	454	469	IY	Lee and Xu (2015)	Unclear - The final online survey was administered by a professional market research company to reach the largest possible number of study samples nationwide.	Low risk - pilot tested face-to-face by four individuals holding management positions in restaurants	Low risk	Low risk	Low risk	Unclear	Food allergies	Knowledge	Tingling in or around the mouth	Symptoms	Identified symptoms of allergic reaction=Tingling (numbness) in or around the mouth	Correct/incorrect response	Multiple - managers (n = 58), chefs (n = 36), and owners (n = 13) made up more than 98% of the respondents	82	110	0.745455	% correct response
596	Lee,Y. M.;Sozen,E.	Food allergy knowledge and training among restaurant employees	Journal Article	International Journal of Hospitality Management	2016	57		52	59	IY	Lee and Sozen (2016)	Unclear - The final online survey was administered by a professional market research company to reach the largest possible number of study samples nationwide.	Low risk	Low risk	Low risk	Low risk	Unclear	Food allergies	Knowledge	Tingling in or around the mouth	Symptoms	Identified symptoms of allergic reaction=Tingling (numbness) in or around the mouth	Correct/incorrect response	Multiple - Service-Waitress-Bartender=100; host-cashier=46; cook-chef=46; crew member=14; Barista=6; dishwasher=3; other=14	188	229	0.820961	% correct response
595	Lee,Y. M.;Barker,G. C.	Comparison of Food Allergy Policies and Training between Alabama (AL) and National Restaurant Industry	Journal Article	Journal of Culinary Science and Technology	2017	15	1	1	16	IY	Lee and Barker (2017)	Unclear - Of the 1,000 questionnaires mailed to restaurants in Alabama, 87 were returned to the researchers, and only 75 complete questionnaires were used for the final data analysis.	Low risk	Low risk	Low risk	Low risk	Unclear	Food allergies	Knowledge	Tingling in or around the mouth	Symptoms	Identified symptoms of allergic reaction=Tingling (numbness) in or around the mouth	Correct/incorrect response	Multiple - Alabama = managers (n = 34), chefs/cooks (n = 12), owners (n = 26), supervisors (n=3)	60	75	0.8	% correct response
1080	Wen,H.;Kwon,J.	Restaurant servers' risk perceptions and risk communication-related behaviors when serving customers with food allergies in the U.S	Journal Article	International Journal of Hospitality Management	2017	64		11	20	IY	Wen and Kwon (2017)	Low risk	Low risk	Low risk	Low risk	Low risk	Low risk	Food allergies	Knowledge	Tingling in or around the mouth	Symptoms	Identification of food allergy reaction symptoms=tingling sensation in or around mouth	correct/incorrect response	Servers/waiters	262	316	0.829114	Yes vs. no
597	Lee,Y. M.;Xu,H.	Food Allergy Knowledge, Attitudes, and Preparedness Among Restaurant Managerial Staff	Journal Article	Journal of Foodservice Business Research	2015	18	5	454	469	IY	Lee and Xu (2015)	Unclear - The final online survey was administered by a professional market research company to reach the largest possible number of study samples nationwide.	Low risk - pilot tested face-to-face by four individuals holding management positions in restaurants	Low risk	Low risk	Low risk	Unclear	Food allergies	Knowledge	Trouble breathing	Symptoms	Identified symptoms of allergic reaction=Shortness of breath	Correct/incorrect response	Multiple - managers (n = 58), chefs (n = 36), and owners (n = 13) made up more than 98% of the respondents	86	110	0.781818	% correct response
596	Lee,Y. M.;Sozen,E.	Food allergy knowledge and training among restaurant employees	Journal Article	International Journal of Hospitality Management	2016	57		52	59	IY	Lee and Sozen (2016)	Unclear - The final online survey was administered by a professional market research company to reach the largest possible number of study samples nationwide.	Low risk	Low risk	Low risk	Low risk	Unclear	Food allergies	Knowledge	Trouble breathing	Symptoms	Identified symptoms of allergic reaction=Shortness of breath	Correct/incorrect response	Multiple - Service-Waitress-Bartender=100; host-cashier=46; cook-chef=46; crew member=14; Barista=6; dishwasher=3; other=14	201	229	0.877729	% correct response
832	Radke,T. J.;Brown,L. G.;Hoover,E. R.;Faw,B. V.;Reimann,D.;Wong,M. R.;Nicholas,D.;Barkley,J.;Ripley,D.	Food allergy knowledge and attitudes of restaurant managers and staff: An EHS-Net study	Journal Article	Journal of food protection	2016	79	9	1588	1598	IY	Radke et al. (2016)	Unclear - restaurants randomly selected, but food workers and servers were chosen by managers (may not be representative)	Unclear - no details provided	Low risk	Low risk	Low risk	Unclear	Food allergies	Knowledge	Trouble breathing	Symptoms	Which of the following are symptoms of an allergic reaction to food? Trouble breathing (correct)	Correct/incorrect response	Multiple - 277 managers, 211 workers, 156 servers (collapsed)	628	644	0.975155	% correct response
595	Lee,Y. M.;Barker,G. C.	Comparison of Food Allergy Policies and Training between Alabama (AL) and National Restaurant Industry	Journal Article	Journal of Culinary Science and Technology	2017	15	1	1	16	IY	Lee and Barker (2017)	Unclear - Of the 1,000 questionnaires mailed to restaurants in Alabama, 87 were returned to the researchers, and only 75 complete questionnaires were used for the final data analysis.	Low risk	Low risk	Low risk	Low risk	Unclear	Food allergies	Knowledge	Trouble breathing	Symptoms	Identified symptoms of allergic reaction=Shortness of breath	Correct/incorrect response	Multiple - Alabama = managers (n = 34), chefs/cooks (n = 12), owners (n = 26), supervisors (n=3)	66	75	0.88	% correct response
1080	Wen,H.;Kwon,J.	Restaurant servers' risk perceptions and risk communication-related behaviors when serving customers with food allergies in the U.S	Journal Article	International Journal of Hospitality Management	2017	64		11	20	IY	Wen and Kwon (2017)	Low risk	Low risk	Low risk	Low risk	Low risk	Low risk	Food allergies	Knowledge	Trouble breathing	Symptoms	Identification of food allergy reaction symptoms=shortness of breath	correct/incorrect response	Servers/waiters	262	316	0.829114	Yes vs. no

## Sheet: Behaviour
Refid	Author	Title	Reference	Journal	Year	Volume	Issue	Start page	End page	Reviewer	authoryear	Bias_selection	Bias_measure	Bias_exclusions	Bias_reporting	Bias_other	Bias_overall	Topic_category	Outcome_category	Outcome_category2	Outcome_description	Outcome_measure	Population	Num_positive	Num_total	Percent	Response_options
157	Borchgrevink,C. P.;Elsworth,J. D.;Taylor,S. E.;Christensen,K. L.	Food intolerances, food allergies, and restaurants	Journal Article	Journal of Culinary Science and Technology	2009	7	4	259	284	IY	Borchgrevink et al. (2009)	Unclear - very low response rate (5.8%)	Unclear - no details provided	Low risk	Low risk	Low risk	Unclear	Food allergies	Behaviour/practice	Allergen information is posted on website	Company Websites contained ingredient-level data	Self-reported	Multiple - 15 COOs of chain restaurants, 28 restaurant managers, 12 chefs, 5 unknown	12	57	0.210526	Yes vs. no
597	Lee,Y. M.;Xu,H.	Food Allergy Knowledge, Attitudes, and Preparedness Among Restaurant Managerial Staff	Journal Article	Journal of Foodservice Business Research	2015	18	5	454	469	IY	Lee and Xu (2015)	Unclear - The final online survey was administered by a professional market research company to reach the largest possible number of study samples nationwide.	Low risk - pilot tested face-to-face by four individuals holding management positions in restaurants	Low risk	Low risk	Low risk	Unclear	Food allergies	Behaviour/practice	Allergen information is posted on website	In response to food allergies=posting food allergens information on the restaurant’s website	Self-reported	Multiple - managers (n = 58), chefs (n = 36), and owners (n = 13) made up more than 98% of the respondents	52	110	0.472727	Yes vs. no
596	Lee,Y. M.;Sozen,E.	Food allergy knowledge and training among restaurant employees	Journal Article	International Journal of Hospitality Management	2016	57		52	59	IY	Lee and Sozen (2016)	Unclear - The final online survey was administered by a professional market research company to reach the largest possible number of study samples nationwide.	Low risk	Low risk	Low risk	Low risk	Unclear	Food allergies	Behaviour/practice	Allergen information is posted on website	Strategies in-place when serving customers with food/allergies=posting food allergens information on the restaurant’s website	Self-reported	Multiple - Service-Waitress-Bartender=100; host-cashier=46; cook-chef=46; crew member=14; Barista=6; dishwasher=3; other=14	71	229	0.310044	Yes vs. no
595	Lee,Y. M.;Barker,G. C.	Comparison of Food Allergy Policies and Training between Alabama (AL) and National Restaurant Industry	Journal Article	Journal of Culinary Science and Technology	2017	15	1	1	16	IY	Lee and Barker (2017)	Unclear - Of the 1,000 questionnaires mailed to restaurants in Alabama, 87 were returned to the researchers, and only 75 complete questionnaires were used for the final data analysis.	Low risk	Low risk	Low risk	Low risk	Unclear	Food allergies	Behaviour/practice	Allergen information is posted on website	Strategies to Accommodate Clients with Food Allergies=posting food allergens information on the restaurant’s website	Self-reported	Multiple - Alabama = managers (n = 34), chefs/cooks (n = 12), owners (n = 26), supervisors (n=3)	26	75	0.346667	Yes vs. no
606	Leitch,I. S.;Walker,M. J.;Davey,R.	Food allergy: Gambling your life on a take-away meal	Journal Article	International journal of environmental health research	2005	15	2	79	87	IY	Leitch et al. (2005)	Unclear	Unclear - unstructured observation notes taken, not a formal questionnaire	Low risk	Low risk	Low risk	Unclear	Food allergies	Behaviour/practice	Allergen-free orders are recorded and verified with kitchen staff	For the peanut-free request, was any note taken on order pad or any query raised about the request?	Observed	Other - premise observation	12	73	0.164384	Yes vs. no
1151	Chartered Institute of Environmental Health	Allergy Strategy for Wales: Results of the Welsh Allergy Awareness Food Sampling Programme	Report	http://www.cieh-cymruwales.org/uploadedFiles/Core/Policy/Research/allergy_strategy_Wales_07.pdf	2007					IY	CIEH (2007)	Unclear - no details provided	Unclear - no details provided	Low risk	Low risk	Low risk	Unclear	Food allergies	Behaviour/practice	Allergen-free orders are recorded and verified with kitchen staff	For the nut free meal request was there any special note taken on the order?	Observed	Other - premise observation	10	82	0.121951	Yes vs. no
213	Choi,J. H.;Rajagopal,L.	Food allergy knowledge, attitudes, practices, and training of foodservice workers at a university foodservice operation in the Midwestern United States	Journal Article	Food Control	2013	31	2	474	481	IY	Choi and Rajagopal (2013)	Unclear - convenience sample of foodservice employees working in university dining	Low risk - The questionnaire was reviewed by three individuals with expertise in food safety and foodservice operations to establish content and construct validity. The questionnairewas then administered to students (n ¼ 42) in an undergraduate food safety class to determine face validity.	Low risk	Low risk	Low risk	Unclear	Food allergies	Behaviour/practice	Allergen-free orders are recorded and verified with kitchen staff	If one of my customers has a food allergy, I communicate the allergen information to the cook to ensure that the food is prepared safely and is allergen-free.	Self-reported	Multiple - various food workers (149 food prep, 167 service, 103 dishes/cleaning, 78 non-food contact), 11 other)	126	146	0.863014	Always vs. sometimes, never
923	Shafie,A. A.;Azman,A. W.	Assessment of knowledge, attitude and practice of food allergies among food handlers in the state of Penang, Malaysia	Journal Article	Public health	2015	129	9	1278	1284	IY	Shafie et al. (2015)	Unclear - convenience sample	Low risk	Low risk	Low risk	Low risk	Unclear	Food allergies	Behaviour/practice	Allergen-free orders are recorded and verified with kitchen staff	Did you verify with the chef whether or not a food can be made without the allergenic ingredients?	Self-reported	Multiple - 28 managers, 23 food workers, 31 servers, 25 other	57	117	0.487179	Yes vs. no
291	Dupuis,R.;Meisel,Z.;Grande,D.;Strupp,E.;Kounaves,S.;Graves,A.;Frasso,R.;Cannuscio,C. C.	Food allergy management among restaurant workers in a large U.S. city	Journal Article	Food Control	2016	63		147	157	IY	Dupuis et al. (2016)	Low risk	Unclear - no details provided	Low risk	Low risk	Low risk	Low risk	Food allergies	Behaviour/practice	Allergen-free orders are recorded and verified with kitchen staff	Steps taken to protect allergy customer=Record allergy/communicate with staff	Self-reported	Multiple - cashiers (38.6%), managers (34.8%), food preparers/chefs/cooks (28.8%), Wait staff (16.3%), owners (13%), other (8.7%)	21.018	186	0.113	Mentioned vs. not mentioned (question was open-ended; options were not prompted)
606	Leitch,I. S.;Walker,M. J.;Davey,R.	Food allergy: Gambling your life on a take-away meal	Journal Article	International journal of environmental health research	2005	15	2	79	87	IY	Leitch et al. (2005)	Unclear	Unclear - unstructured observation notes taken, not a formal questionnaire	Low risk	Low risk	Low risk	Unclear	Food allergies	Behaviour/practice	Allergens are identified on the menu or other documentation	Was an unprompted allergy warning given in the outlet?	Observed	Other - premise observation	2	73	0.0273973	Yes vs. no
1151	Chartered Institute of Environmental Health	Allergy Strategy for Wales: Results of the Welsh Allergy Awareness Food Sampling Programme	Report	http://www.cieh-cymruwales.org/uploadedFiles/Core/Policy/Research/allergy_strategy_Wales_07.pdf	2007					IY	CIEH (2007)	Unclear - no details provided	Unclear - no details provided	Low risk	Low risk	Low risk	Unclear	Food allergies	Behaviour/practice	Allergens are identified on the menu or other documentation	Were there any allergy warnings=visible	Observed	Other - premise observation	6	86	0.0697674	Yes vs. no
157	Borchgrevink,C. P.;Elsworth,J. D.;Taylor,S. E.;Christensen,K. L.	Food intolerances, food allergies, and restaurants	Journal Article	Journal of Culinary Science and Technology	2009	7	4	259	284	IY	Borchgrevink et al. (2009)	Unclear - very low response rate (5.8%)	Unclear - no details provided	Low risk	Low risk	Low risk	Unclear	Food allergies	Behaviour/practice	Allergens are identified on the menu or other documentation	Have menu, or another printed document, that identified for the customers which foods those with food allergies or food intolerances could safely purchase	Self-reported	Multiple - 15 COOs of chain restaurants, 28 restaurant managers, 12 chefs, 5 unknown	15	57	0.263158	Yes vs. no
775	Panzer,R. M.;Dennis,M.;Kelly,C. P.;Weir,D.;Leichtner,A.;Leffler,D. A.	Navigating the gluten-free diet in college	Journal Article	Journal of pediatric gastroenterology and nutrition	2012	55	6	740	744	IY	Panzer et al. (2012)	High risk - only 6 participants surveyed	Unclear - only underwent face validity	Low risk	Unclear	Low risk	High risk	Food allergies	Behaviour/practice	Allergens are identified on the menu or other documentation	General labeling at time of service (eg, label 8 major allergens + wheat)	Self-reported	Managers - head chefs, dietitians, and/or dining service managers	5	6	0.833333	Yes vs. no
1146	Zottarelli, Lisa; Bednar, Carolyn; O’Donnell, Julie; Wofford, Michelle; Hower, Glenn; Ryu, Dojin	The Association between Menu Labeling of Common Allergens and Food Safety Knowledge and Attitudes: A Study of Independently-operated Restaurants	Journal Article	Journal of food protection	2012	75	SA	193, P3-68	IAFP 2012: Providence, RI, July 22-25	IY	Zottarelli et al. (2012)	Unclear - low response rate of 220/3000	Low risk	Unclear - no details provided	Unclear - no details provided	Low risk	Unclear - abstract only, limited details provided	Food allergies	Behaviour/practice	Allergens are identified on the menu or other documentation	Restaurant labeled food allergens on menus	Self-reported	Managers - owners/operators	43	220	0.195455	Yes vs. no
597	Lee,Y. M.;Xu,H.	Food Allergy Knowledge, Attitudes, and Preparedness Among Restaurant Managerial Staff	Journal Article	Journal of Foodservice Business Research	2015	18	5	454	469	IY	Lee and Xu (2015)	Unclear - The final online survey was administered by a professional market research company to reach the largest possible number of study samples nationwide.	Low risk - pilot tested face-to-face by four individuals holding management positions in restaurants	Low risk	Low risk	Low risk	Unclear	Food allergies	Behaviour/practice	Allergens are identified on the menu or other documentation	In response to food allergies=stating the food allergens on the menus	Self-reported	Multiple - managers (n = 58), chefs (n = 36), and owners (n = 13) made up more than 98% of the respondents	69	110	0.627273	Yes vs. no
923	Shafie,A. A.;Azman,A. W.	Assessment of knowledge, attitude and practice of food allergies among food handlers in the state of Penang, Malaysia	Journal Article	Public health	2015	129	9	1278	1284	IY	Shafie et al. (2015)	Unclear - convenience sample	Low risk	Low risk	Low risk	Low risk	Unclear	Food allergies	Behaviour/practice	Allergens are identified on the menu or other documentation	In your menu, did you highlight the allergenic ingredients or insert a cautionary note to warn the presence of specific allergens on the menu, such as ‘contains peanuts’?	Self-reported	Multiple - 28 managers, 23 food workers, 31 servers, 25 other	31	117	0.264957	Yes vs. no
69	Abdelmassih,K.;Rajagopal,L.;Arendt,S. W.	A Mixed Methods Approach to Examining Food Allergy Accommodation Efforts in Colleges and Universities	Journal Article	Journal of Foodservice Management & Education	2016	10	2	26	34	IY	Abdelmassih et al. (2016)	Unclear - 22.6% response rate, not clear how the non-respondents compare to respondents	Low risk - First, three content experts reviewed the ques􀆟onnaire and then the ques􀆟onnaire was administered to a subsample (n=6) of the target study popula􀆟on.	Low risk	Low risk	Low risk	Unclear	Food allergies	Behaviour/practice	Allergens are identified on the menu or other documentation	Menus designated with major allergens	Self-reported	Managers/directors (and dieticians/nutritionists)	53	73	0.726027	Yes vs. no
596	Lee,Y. M.;Sozen,E.	Food allergy knowledge and training among restaurant employees	Journal Article	International Journal of Hospitality Management	2016	57		52	59	IY	Lee and Sozen (2016)	Unclear - The final online survey was administered by a professional market research company to reach the largest possible number of study samples nationwide.	Low risk	Low risk	Low risk	Low risk	Unclear	Food allergies	Behaviour/practice	Allergens are identified on the menu or other documentation	Strategies in-place when serving customers with food/allergies=stating the food allergens on the menus	Self-reported	Multiple - Service-Waitress-Bartender=100; host-cashier=46; cook-chef=46; crew member=14; Barista=6; dishwasher=3; other=14	97	229	0.423581	Yes vs. no
832	Radke,T. J.;Brown,L. G.;Hoover,E. R.;Faw,B. V.;Reimann,D.;Wong,M. R.;Nicholas,D.;Barkley,J.;Ripley,D.	Food allergy knowledge and attitudes of restaurant managers and staff: An EHS-Net study	Journal Article	Journal of food protection	2016	79	9	1588	1598	IY	Radke et al. (2016)	Low risk	Unclear - no details provided	Low risk	Low risk	Low risk	Low risk	Food allergies	Behaviour/practice	Allergens are identified on the menu or other documentation	Documentation in the front of the house (areas accessible to customers) or dining area about allergens	Observed	Other - premise observation	64	277	0.231047	Yes vs. no
595	Lee,Y. M.;Barker,G. C.	Comparison of Food Allergy Policies and Training between Alabama (AL) and National Restaurant Industry	Journal Article	Journal of Culinary Science and Technology	2017	15	1	1	16	IY	Lee and Barker (2017)	Unclear - Of the 1,000 questionnaires mailed to restaurants in Alabama, 87 were returned to the researchers, and only 75 complete questionnaires were used for the final data analysis.	Low risk	Low risk	Low risk	Low risk	Unclear	Food allergies	Behaviour/practice	Allergens are identified on the menu or other documentation	Strategies to Accommodate Clients with Food Allergies=stating the food allergens on the menus	Self-reported	Multiple - Alabama = managers (n = 34), chefs/cooks (n = 12), owners (n = 26), supervisors (n=3)	37	75	0.493333	Yes vs. no
1080	Wen,H.;Kwon,J.	Restaurant servers' risk perceptions and risk communication-related behaviors when serving customers with food allergies in the U.S	Journal Article	International Journal of Hospitality Management	2017	64		11	20	IY	Wen and Kwon (2017)	Low risk	Low risk	Low risk	Low risk	Low risk	Low risk	Food allergies	Behaviour/practice	Allergens are identified on the menu or other documentation	Restaurant menus included a statement or disclaimer about food allergies	Self-reported	Servers/waiters	116	316	0.367089	Yes vs. no
653	Mandabach,K. H.;Ellsworth,A.;VanLeeuwen,D. M.;Blanch,G.;Waters,H. L.	Restaurant managers' knowledge of food allergies: a comparison of differences by chain or independent affiliation, type of service and size.	Journal Article	Journal of Culinary Science & Technology	2005	4	2--3	63	77	IY	Mandabach et al. (2005)	Unclear - outcome includes only Round 1 participants, who may not be representative of larger population	Unclear - the questionnaire in this round was not pre-tested	Low risk	Low risk	Low risk	Unclear	Food allergies	Behaviour/practice	Food ingredient lists are available and/or checked for food allergens	Make the ingredients of menu items available to servers	Self-reported	Managers	16.996	28	0.607	Yes vs. no
157	Borchgrevink,C. P.;Elsworth,J. D.;Taylor,S. E.;Christensen,K. L.	Food intolerances, food allergies, and restaurants	Journal Article	Journal of Culinary Science and Technology	2009	7	4	259	284	IY	Borchgrevink et al. (2009)	Unclear - very low response rate (5.8%)	Unclear - no details provided	Low risk	Low risk	Low risk	Unclear	Food allergies	Behaviour/practice	Food ingredient lists are available and/or checked for food allergens	From the perspective of menu planning/purchasing, there is a at least one individual in your company that has the responsibility of being familiar with the ingredients of all the foods you use	Self-reported	Multiple - 15 COOs of chain restaurants, 28 restaurant managers, 12 chefs, 5 unknown	52	56	0.928571	Yes vs. no (nobody in the company is responsible for ingredient knowledge)
79	Ajala A.R., Cruz A.G., Faria J.A.F., Walter E.H.M., Granato D., Sant Ana A.S.	Food allergens: Knowledge and practices of food handlers in restaurants		Food Control	2010	21	10	1318	1321	IY	Ajala et al. (2010)	Unclear	Unclear - no details provided	Low risk	Low risk	Unclear - questionnaire was comprised of 11 questions but only reported 10 in table	Unclear	Food allergies	Behaviour/practice	Food ingredient lists are available and/or checked for food allergens	Are you used to checking the label of food products to find out whether it has any ingredient that may cause food allergy?	Self-reported	Multiple - 12 managers, 62 handlers (16% cooks, 24% kitchen assistants, 43% servers)	47	74	0.635135	Yes vs. no, don't know
1086	Wham C.A., Sharma K.M.	Knowledge of café and restaurant managers to provide a safe meal to food allergic consumers		Nutrition and Dietetics	2014	71	4	265	269	IY	Wham et al. (2014)	Low risk	Unclear - indicates piloted but no details given, however uses same questionnaire as previous study	Low risk	Low risk	Low risk	Low risk	Food allergies	Behaviour/practice	Food ingredient lists are available and/or checked for food allergens	Keep written recipes of ingredients used in meals	Self-reported	Managers/owners - 60 managers, 64 owners	81	124	0.653226	Yes vs. no, don't know
923	Shafie,A. A.;Azman,A. W.	Assessment of knowledge, attitude and practice of food allergies among food handlers in the state of Penang, Malaysia	Journal Article	Public health	2015	129	9	1278	1284	IY	Shafie et al. (2015)	Unclear - convenience sample	Low risk	Low risk	Low risk	Low risk	Unclear	Food allergies	Behaviour/practice	Food ingredient lists are available and/or checked for food allergens	Are you used to checking the label of food products to find out whether they contain any ingredient that may cause a food allergy?	Self-reported	Multiple - 28 managers, 23 food workers, 31 servers, 25 other	64	117	0.547009	Yes vs. no
69	Abdelmassih,K.;Rajagopal,L.;Arendt,S. W.	A Mixed Methods Approach to Examining Food Allergy Accommodation Efforts in Colleges and Universities	Journal Article	Journal of Foodservice Management & Education	2016	10	2	26	34	IY	Abdelmassih et al. (2016)	Unclear - 22.6% response rate, not clear how the non-respondents compare to respondents	Low risk - First, three content experts reviewed the ques􀆟onnaire and then the ques􀆟onnaire was administered to a subsample (n=6) of the target study popula􀆟on.	Low risk	Low risk	Low risk	Unclear	Food allergies	Behaviour/practice	Food ingredient lists are available and/or checked for food allergens	Access to ingredient lists for all menu items offered	Self-reported	Managers/directors (and dieticians/nutritionists)	63	73	0.863014	Yes vs. no
291	Dupuis,R.;Meisel,Z.;Grande,D.;Strupp,E.;Kounaves,S.;Graves,A.;Frasso,R.;Cannuscio,C. C.	Food allergy management among restaurant workers in a large U.S. city	Journal Article	Food Control	2016	63		147	157	IY	Dupuis et al. (2016)	Low risk	Unclear - no details provided	Low risk	Low risk	Low risk	Low risk	Food allergies	Behaviour/practice	Food ingredient lists are available and/or checked for food allergens	Steps taken to protect allergy customer=Check ingredients	Self-reported	Multiple - cashiers (38.6%), managers (34.8%), food preparers/chefs/cooks (28.8%), Wait staff (16.3%), owners (13%), other (8.7%)	39.99	186	0.215	Mentioned vs. not mentioned (question was open-ended; options were not prompted)
612	Lessa,K.;Lozano,M.;Esteve,N. J.;Frigola,A.	Food Allergy Knowledge, Attitudes and Practices: A Pilot Study of the General Public and Food Handlers	Journal Article	European Journal of Nutrition & Food Safety	2016	6		58	64	IY	Lessa et al. (2016)	Unclear - convenience sample	Unclear - no details provided	Low risk	Low risk	Low risk	Unclear	Food allergies	Behaviour/practice	Food ingredient lists are available and/or checked for food allergens	Are you used to checking the label of food products to find out whether it has any ingredient that may cause food allergy?	Self-reported	Multiple - cooks, kitchen assistants, and service assistance	42.88	80	0.536	Yes vs. no
831	Radke,T. J.;Brown,L. G.;Faw,B.;Hedeen,N.;Matis,B.;Perez,P.;Viveiros,B.;Ripley,D.	Restaurant food allergy practices - six selected sites, United States, 2014	Journal Article	Morbidity and Mortality Weekly Report	2017	66	15	404	407	IY	Radke et al. (2017)	Low risk	Unclear - no details provided	Low risk	Low risk	Low risk	Low risk	Food allergies	Behaviour/practice	Food ingredient lists are available and/or checked for food allergens	Does this restaurant have lists or recipes with the ingredients for the food it makes?	Self-reported	Managers	153	277	0.552347	Yes for all or most menu items
653	Mandabach,K. H.;Ellsworth,A.;VanLeeuwen,D. M.;Blanch,G.;Waters,H. L.	Restaurant managers' knowledge of food allergies: a comparison of differences by chain or independent affiliation, type of service and size.	Journal Article	Journal of Culinary Science & Technology	2005	4	2--3	63	77	IY	Mandabach et al. (2005)	Unclear - outcome includes only Round 1 participants, who may not be representative of larger population	Unclear - the questionnaire in this round was not pre-tested	Low risk	Low risk	Low risk	Unclear	Food allergies	Behaviour/practice	Policies or plans are in place to produce allergen-free meals	Have policy to meet the needs of those with food allergies	Self-reported	Managers	22.624	28	0.808	Yes vs. no
67	Abbot,J. M.;Byrd-Bredbenner,C.;Grasso,D.	Know before you serve: developing a food-allergy fact sheet	Journal Article	Cornell Hotel and Restaurant Administration Quarterly	2007	48	3	274	283	IY	Abbot et al. (2007)	Unclear - Baseline participants were recruited by e-mail, phone, or personal reference to participate.	Unclear - no details provided	Low risk	Low risk	Low risk	Unclear	Food allergies	Behaviour/practice	Policies or plans are in place to produce allergen-free meals	Had a formal policy for handling allergen-free orders	Self-reported	Multiple - 28 managers/owners, 1 chef, 5 other	9.18	34	0.27	Yes vs. no
77	Ahuja,R.;Sicherer,S. H.	Food-allergy management from the perspective of restaurant and food establishment personnel	Journal Article	Annals of Allergy, Asthma and Immunology	2007	98	4	344	348	IY	Ahuja and Sicherer (2007)	Unclear - convenience sample=Food establishments were selected to survey a broad range of food provider types (sit-down restaurants, fast food, and take-out) and ethnic fare; 70% response rate	Low risk - questions were piloted and revised during face-to-face interviews (n 25) with restaurant personnel to address clarityand content.	Low risk	Low risk	Low risk	Unclear	Food allergies	Behaviour/practice	Policies or plans are in place to produce allergen-free meals	Plan in place to provide a safe meal	Self-reported	Multiple - 42 managers, 24 chefs, 32 servers, 1 nutrition advisor, 1 host	62	100	0.62	Yes, no, unsure
1148	Enriquez, L.P.; Furlong, T.J.; Ibrahim, J.K.; Twersky-Bumgardner, S.	The prevalence of policies and procedures for serving customers with food allergies in restaurants in center city, Philadelphia	Journal Article	Journal of the American Dietetic Association	2007	107	S8	A73	American Dietetic Association (ADA) 2007 Food & Nutrition Conference & Expo, 29 September-2 October, Philadelphia, PA	IY	Enriquez et al. (2007)	Unclear - convenience sample, 9.1% response rate	Unclear - no details provided	Unclear - no details provided	Unclear - no details provided	Low risk	Unclear - abstract only, limited details provided	Food allergies	Behaviour/practice	Policies or plans are in place to produce allergen-free meals	Report their restaurant has a policy or procedure related to serving a customer with food allergies (any)	Self-reported	Managers	47.005	85	0.553	Yes vs. no
79	Ajala A.R., Cruz A.G., Faria J.A.F., Walter E.H.M., Granato D., Sant Ana A.S.	Food allergens: Knowledge and practices of food handlers in restaurants		Food Control	2010	21	10	1318	1321	IY	Ajala et al. (2010)	Unclear	Unclear - no details provided	Low risk	Low risk	Unclear - questionnaire was comprised of 11 questions but only reported 10 in table	Unclear	Food allergies	Behaviour/practice	Policies or plans are in place to produce allergen-free meals	Is there any plan to produce safe food in terms of allergens?	Self-reported	Multiple - 12 managers, 62 handlers (16% cooks, 24% kitchen assistants, 43% servers)	1	74	0.0135135	Yes vs. no, don't know
116	Bailey S., Albardiaz R., Frew A.J., Smith H.	Restaurant staff's knowledge of anaphylaxis and dietary care of people with allergies		Clinical and Experimental Allergy	2011	41	5	713	717	IY	Bailey et al. (2011)	Low risk	Low risk - The survey was piloted face-to-face with 10 food handlers, allowing ambiguities to be identified and questions refined	Low risk	Low risk	Low risk	Low risk	Food allergies	Behaviour/practice	Policies or plans are in place to produce allergen-free meals	Common food allergens are separated from other foods (does your kitchen currently have a way of separating food which can cause allergic reactions from foods which are safe for everyone?)	Self-reported	Multiple - 48 managers, 7 owners, 15 chefs, 20 waiters	61	90	0.677778	Yes vs. no
835	Rajagopal,L.;Strohbehn,C.	Views of college and university dining directors on food allergen policies and practices in higher education settings	Journal Article	Journal of Foodservice Management & Education	2011	5		15	21	IY	Rajagopal and Strohbehn (2011)	Low risk	Low risk	Low risk	Low risk	Low risk	Low risk	Food allergies	Behaviour/practice	Policies or plans are in place to produce allergen-free meals	Policies were in place at the foodservice department level	Self-reported	Managers - CU dining directors	41	95	0.431579	Yes vs. no
1149	Timmermans, F.	How to manage food allergy in restaurants, cafeterias and fast food outlets?	Journal Article	Clinical and Translational Allergy	2011	1	S1	S59	Food Allergy and Anaphylaxis Meeting 2011, 17-19 February, Venice, Italy	IY	Timmermans (2011)	Unclear - no details provided	Unclear - no details provided	Unclear - no details provided	Unclear - no details provided	Low risk	Unclear - abstract only, limited details provided	Food allergies	Behaviour/practice	Policies or plans are in place to produce allergen-free meals	Indicated that they had a procedure to provide allergy safe meals	Self-reported	Not reported	20.7	115	0.18	Yes vs. no
370	French,D.;Pobocik,R. S.	Food Allergies in University Dining: An Assessment to Meet the Needs of Food Allergic Students	Conference Proceedings	Journal of Nutrition Education and Behavior	2013	45	4S	S31		IY	French and Pobocik (2013)	High risk - purposefully selected	Unclear - no details provided	Unclear	Unclear	Low risk	High risk	Food allergies	Behaviour/practice	Policies or plans are in place to produce allergen-free meals	Have plans to handle food allergies	Self-reported	Not reported - food service employees	19	20	0.95	Yes vs. no
1086	Wham C.A., Sharma K.M.	Knowledge of café and restaurant managers to provide a safe meal to food allergic consumers		Nutrition and Dietetics	2014	71	4	265	269	IY	Wham et al. (2014)	Low risk	Unclear - indicates piloted but no details given, however uses same questionnaire as previous study	Low risk	Low risk	Low risk	Low risk	Food allergies	Behaviour/practice	Policies or plans are in place to produce allergen-free meals	Plan in place to provide a safe meal	Self-reported	Managers/owners - 60 managers, 64 owners	7	124	0.0564516	Yes vs. no, don't know
597	Lee,Y. M.;Xu,H.	Food Allergy Knowledge, Attitudes, and Preparedness Among Restaurant Managerial Staff	Journal Article	Journal of Foodservice Business Research	2015	18	5	454	469	IY	Lee and Xu (2015)	Unclear - The final online survey was administered by a professional market research company to reach the largest possible number of study samples nationwide.	Low risk - pilot tested face-to-face by four individuals holding management positions in restaurants	Low risk	Low risk	Low risk	Unclear	Food allergies	Behaviour/practice	Policies or plans are in place to produce allergen-free meals	In response to food allergies=modifying recipes for customers with food allergies upon request	Self-reported	Multiple - managers (n = 58), chefs (n = 36), and owners (n = 13) made up more than 98% of the respondents	85	110	0.772727	Yes vs. no
923	Shafie,A. A.;Azman,A. W.	Assessment of knowledge, attitude and practice of food allergies among food handlers in the state of Penang, Malaysia	Journal Article	Public health	2015	129	9	1278	1284	IY	Shafie et al. (2015)	Unclear - convenience sample	Low risk	Low risk	Low risk	Low risk	Unclear	Food allergies	Behaviour/practice	Policies or plans are in place to produce allergen-free meals	Do you have any plan to produce only non-allergenic food?	Self-reported	Multiple - 28 managers, 23 food workers, 31 servers, 25 other	38	117	0.324786	Yes vs. no
69	Abdelmassih,K.;Rajagopal,L.;Arendt,S. W.	A Mixed Methods Approach to Examining Food Allergy Accommodation Efforts in Colleges and Universities	Journal Article	Journal of Foodservice Management & Education	2016	10	2	26	34	IY	Abdelmassih et al. (2016)	Unclear - 22.6% response rate, not clear how the non-respondents compare to respondents	Low risk - First, three content experts reviewed the ques􀆟onnaire and then the ques􀆟onnaire was administered to a subsample (n=6) of the target study popula􀆟on.	Low risk	Low risk	Low risk	Unclear	Food allergies	Behaviour/practice	Policies or plans are in place to produce allergen-free meals	Food allergy accommodation policies in place at the departmental level	Self-reported	Managers/directors (and dieticians/nutritionists)	55	76	0.723684	Yes vs. no
596	Lee,Y. M.;Sozen,E.	Food allergy knowledge and training among restaurant employees	Journal Article	International Journal of Hospitality Management	2016	57		52	59	IY	Lee and Sozen (2016)	Unclear - The final online survey was administered by a professional market research company to reach the largest possible number of study samples nationwide.	Low risk	Low risk	Low risk	Low risk	Unclear	Food allergies	Behaviour/practice	Policies or plans are in place to produce allergen-free meals	Strategies in-place when serving customers with food/allergies=modifying recipes for customers with food allergies upon request	Self-reported	Multiple - Service-Waitress-Bartender=100; host-cashier=46; cook-chef=46; crew member=14; Barista=6; dishwasher=3; other=14	175	229	0.764192	Yes vs. no
612	Lessa,K.;Lozano,M.;Esteve,N. J.;Frigola,A.	Food Allergy Knowledge, Attitudes and Practices: A Pilot Study of the General Public and Food Handlers	Journal Article	European Journal of Nutrition & Food Safety	2016	6		58	64	IY	Lessa et al. (2016)	Unclear - convenience sample	Unclear - no details provided	Low risk	Low risk	Low risk	Unclear	Food allergies	Behaviour/practice	Policies or plans are in place to produce allergen-free meals	Is there any plan to produce safe food in terms of allergens?	Self-reported	Multiple - cooks, kitchen assistants, and service assistance	40.96	80	0.512	Yes vs. no
832	Radke,T. J.;Brown,L. G.;Hoover,E. R.;Faw,B. V.;Reimann,D.;Wong,M. R.;Nicholas,D.;Barkley,J.;Ripley,D.	Food allergy knowledge and attitudes of restaurant managers and staff: An EHS-Net study	Journal Article	Journal of food protection	2016	79	9	1588	1598	IY	Radke et al. (2016)	Low risk	Unclear - no details provided	Low risk	Low risk	Low risk	Low risk	Food allergies	Behaviour/practice	Policies or plans are in place to produce allergen-free meals	Restaurant has plan for answering questions from food allergic customers	Self-reported	Managers	189	267	0.707865	Yes vs. no
595	Lee,Y. M.;Barker,G. C.	Comparison of Food Allergy Policies and Training between Alabama (AL) and National Restaurant Industry	Journal Article	Journal of Culinary Science and Technology	2017	15	1	1	16	IY	Lee and Barker (2017)	Unclear - Of the 1,000 questionnaires mailed to restaurants in Alabama, 87 were returned to the researchers, and only 75 complete questionnaires were used for the final data analysis.	Low risk	Low risk	Low risk	Low risk	Unclear	Food allergies	Behaviour/practice	Policies or plans are in place to produce allergen-free meals	Strategies to Accommodate Clients with Food Allergies=modifying recipes for customers with food allergies upon request	Self-reported	Multiple - Alabama = managers (n = 34), chefs/cooks (n = 12), owners (n = 26), supervisors (n=3)	57	75	0.76	Yes vs. no
77	Ahuja,R.;Sicherer,S. H.	Food-allergy management from the perspective of restaurant and food establishment personnel	Journal Article	Annals of Allergy, Asthma and Immunology	2007	98	4	344	348	IY	Ahuja and Sicherer (2007)	Unclear - convenience sample=Food establishments were selected to survey a broad range of food provider types (sit-down restaurants, fast food, and take-out) and ethnic fare; 70% response rate	Low risk - questions were piloted and revised during face-to-face interviews (n 25) with restaurant personnel to address clarityand content.	Low risk	Low risk	Low risk	Unclear	Food allergies	Behaviour/practice	Policies or plans are in place to respond to food allergy emergencies	Plan in place to handle a food allergy emergency	Self-reported	Multiple - 42 managers, 24 chefs, 32 servers, 1 nutrition advisor, 1 host	58	100	0.58	Yes, no, unsure
1148	Enriquez, L.P.; Furlong, T.J.; Ibrahim, J.K.; Twersky-Bumgardner, S.	The prevalence of policies and procedures for serving customers with food allergies in restaurants in center city, Philadelphia	Journal Article	Journal of the American Dietetic Association	2007	107	S8	A73	American Dietetic Association (ADA) 2007 Food & Nutrition Conference & Expo, 29 September-2 October, Philadelphia, PA	IY	Enriquez et al. (2007)	Unclear - convenience sample, 9.1% response rate	Unclear - no details provided	Unclear - no details provided	Unclear - no details provided	Low risk	Unclear - abstract only, limited details provided	Food allergies	Behaviour/practice	Policies or plans are in place to respond to food allergy emergencies	Report their restaurant has a policy or procedure component related to serving a customer with food allergies=responding to a food allergy reaction	Self-reported	Managers	25.004	85	0.294165	Yes vs. no
1149	Timmermans, F.	How to manage food allergy in restaurants, cafeterias and fast food outlets?	Journal Article	Clinical and Translational Allergy	2011	1	S1	S59	Food Allergy and Anaphylaxis Meeting 2011, 17-19 February, Venice, Italy	IY	Timmermans (2011)	Unclear - no details provided	Unclear - no details provided	Unclear - no details provided	Unclear - no details provided	Low risk	Unclear - abstract only, limited details provided	Food allergies	Behaviour/practice	Policies or plans are in place to respond to food allergy emergencies	Had an action plan in case of an allergic emergency other than to call 112	Self-reported	Not reported	0	115	0	Yes vs. no
1086	Wham C.A., Sharma K.M.	Knowledge of café and restaurant managers to provide a safe meal to food allergic consumers		Nutrition and Dietetics	2014	71	4	265	269	IY	Wham et al. (2014)	Low risk	Unclear - indicates piloted but no details given, however uses same questionnaire as previous study	Low risk	Low risk	Low risk	Low risk	Food allergies	Behaviour/practice	Policies or plans are in place to respond to food allergy emergencies	Plan in place to handle a food allergy emergency	Self-reported	Managers/owners - 60 managers, 64 owners	31	124	0.25	Yes vs. no, don't know
69	Abdelmassih,K.;Rajagopal,L.;Arendt,S. W.	A Mixed Methods Approach to Examining Food Allergy Accommodation Efforts in Colleges and Universities	Journal Article	Journal of Foodservice Management & Education	2016	10	2	26	34	IY	Abdelmassih et al. (2016)	Unclear - 22.6% response rate, not clear how the non-respondents compare to respondents	Low risk - First, three content experts reviewed the ques􀆟onnaire and then the ques􀆟onnaire was administered to a subsample (n=6) of the target study popula􀆟on.	Low risk	Low risk	Low risk	Unclear	Food allergies	Behaviour/practice	Policies or plans are in place to respond to food allergy emergencies	Type of policy=Required development of emergency ac􀆟on plans	Self-reported	Managers/directors (and dieticians/nutritionists)	28	76	0.368421	Yes vs. no
120	Banerjee,T.;Skypala,I.;Michaelis,L.	A survey exploring the knowledge of food handlers in the hospital restaurants and small commercial restaurants regarding their ability to identify the signs and symptoms of an acute food induced anaphylaxis and their emergency response towards a suspected allergic reaction.	Conference Proceedings	Allergy	2016	71	S102	194	195	IY	Banerjee et al. (2016)	Unclear - no details provided	Unclear - no details provided	Unclear - no details provided	High risk - some outcomes not reported in quantitative format	Low risk	High risk - abstract only so minimal details are provided	Food allergies	Behaviour/practice	Policies or plans are in place to respond to food allergy emergencies	Emergency response=followed a sequence of recovery position, shout for help, call emergency number and administer adrenaline	Self-reported	Not reported - includes only the restaurant food handler group	5	29	0.172414	Yes vs. no
291	Dupuis,R.;Meisel,Z.;Grande,D.;Strupp,E.;Kounaves,S.;Graves,A.;Frasso,R.;Cannuscio,C. C.	Food allergy management among restaurant workers in a large U.S. city	Journal Article	Food Control	2016	63		147	157	IY	Dupuis et al. (2016)	Low risk	Unclear - no details provided	Low risk	Low risk	Low risk	Low risk	Food allergies	Behaviour/practice	Policies or plans are in place to respond to food allergy emergencies	Steps participants reported taking in the event of an emergency due to food allergy: call 911 AND administration of epinephrine	Self-reported	Multiple - cashiers (38.6%), managers (34.8%), food preparers/chefs/cooks (28.8%), Wait staff (16.3%), owners (13%), other (8.7%)	31.042	187	0.166	Mentioned (both practices) vs. not mentioned (question was open-ended; options were not prompted)
596	Lee,Y. M.;Sozen,E.	Food allergy knowledge and training among restaurant employees	Journal Article	International Journal of Hospitality Management	2016	57		52	59	IY	Lee and Sozen (2016)	Unclear - The final online survey was administered by a professional market research company to reach the largest possible number of study samples nationwide.	Low risk	Low risk	Low risk	Low risk	Unclear	Food allergies	Behaviour/practice	Separate allergen-free menu is provided	Strategies in-place when serving customers with food/allergies=provide separate menu	Self-reported	Multiple - Service-Waitress-Bartender=100; host-cashier=46; cook-chef=46; crew member=14; Barista=6; dishwasher=3; other=14	58	229	0.253275	Yes vs. no
595	Lee,Y. M.;Barker,G. C.	Comparison of Food Allergy Policies and Training between Alabama (AL) and National Restaurant Industry	Journal Article	Journal of Culinary Science and Technology	2017	15	1	1	16	IY	Lee and Barker (2017)	Unclear - Of the 1,000 questionnaires mailed to restaurants in Alabama, 87 were returned to the researchers, and only 75 complete questionnaires were used for the final data analysis.	Low risk	Low risk	Low risk	Low risk	Unclear	Food allergies	Behaviour/practice	Separate allergen-free menu is provided	Strategies to Accommodate Clients with Food Allergies=provide separate menu	Self-reported	Multiple - Alabama = managers (n = 34), chefs/cooks (n = 12), owners (n = 26), supervisors (n=3)	6	75	0.08	Yes vs. no
595	Lee,Y. M.;Barker,G. C.	Comparison of Food Allergy Policies and Training between Alabama (AL) and National Restaurant Industry	Journal Article	Journal of Culinary Science and Technology	2017	15	1	1	16	IY	Lee and Barker (2017)	Unclear - Of the 1,000 questionnaires mailed to restaurants in Alabama, 87 were returned to the researchers, and only 75 complete questionnaires were used for the final data analysis.	Low risk	Low risk	Low risk	Low risk	Unclear	Food allergies	Behaviour/practice	Separate allergen-free menu is provided	Strategies to Accommodate Clients with Food Allergies=provide separate menu	Self-reported	Multiple - National sample = managers (n = 62), chefs/cooks (n = 31), owners (n = 14), supervisors (n=3)	35	110	0.318182	Yes vs. no
1148	Enriquez, L.P.; Furlong, T.J.; Ibrahim, J.K.; Twersky-Bumgardner, S.	The prevalence of policies and procedures for serving customers with food allergies in restaurants in center city, Philadelphia	Journal Article	Journal of the American Dietetic Association	2007	107	S8	A73	American Dietetic Association (ADA) 2007 Food & Nutrition Conference & Expo, 29 September-2 October, Philadelphia, PA	IY	Enriquez et al. (2007)	Unclear - convenience sample, 9.1% response rate	Unclear - no details provided	Unclear - no details provided	Unclear - no details provided	Low risk	Unclear - abstract only, limited details provided	Food allergies	Behaviour/practice	Staff risk communication about food allergies with food allergic customers	Report their restaurant has a policy or procedure component related to serving a customer with food allergies=answering a food allergy question and using safe serving methods to prevent cross contamination	Self-reported	Managers	40.984	85	0.482165	Yes vs. no
1151	Chartered Institute of Environmental Health	Allergy Strategy for Wales: Results of the Welsh Allergy Awareness Food Sampling Programme	Report	http://www.cieh-cymruwales.org/uploadedFiles/Core/Policy/Research/allergy_strategy_Wales_07.pdf	2007					IY	CIEH (2007)	Unclear - no details provided	Unclear - no details provided	Low risk	Low risk	Low risk	Unclear	Food allergies	Behaviour/practice	Staff risk communication about food allergies with food allergic customers	Were there any allergy warnings=verbal	Observed	Other - premise observation	20	82	0.243902	Yes vs. no
213	Choi,J. H.;Rajagopal,L.	Food allergy knowledge, attitudes, practices, and training of foodservice workers at a university foodservice operation in the Midwestern United States	Journal Article	Food Control	2013	31	2	474	481	IY	Choi and Rajagopal (2013)	Unclear - convenience sample of foodservice employees working in university dining	Low risk - The questionnaire was reviewed by three individuals with expertise in food safety and foodservice operations to establish content and construct validity. The questionnairewas then administered to students (n ¼ 42) in an undergraduate food safety class to determine face validity.	Low risk	Low risk	Low risk	Unclear	Food allergies	Behaviour/practice	Staff risk communication about food allergies with food allergic customers	I try to listen carefully, understand, and then answer customers’ questions about food allergies or allergens in the food.	Self-reported	Multiple - various food workers (149 food prep, 167 service, 103 dishes/cleaning, 78 non-food contact), 11 other)	151	174	0.867816	Always vs. sometimes, never
923	Shafie,A. A.;Azman,A. W.	Assessment of knowledge, attitude and practice of food allergies among food handlers in the state of Penang, Malaysia	Journal Article	Public health	2015	129	9	1278	1284	IY	Shafie et al. (2015)	Unclear - convenience sample	Low risk	Low risk	Low risk	Low risk	Unclear	Food allergies	Behaviour/practice	Staff risk communication about food allergies with food allergic customers	Will you talk to the guest in person to address food allergy needs and to suggest non-risky choices?	Self-reported	Multiple - 28 managers, 23 food workers, 31 servers, 25 other	51	117	0.435897	Yes vs. no
291	Dupuis,R.;Meisel,Z.;Grande,D.;Strupp,E.;Kounaves,S.;Graves,A.;Frasso,R.;Cannuscio,C. C.	Food allergy management among restaurant workers in a large U.S. city	Journal Article	Food Control	2016	63		147	157	IY	Dupuis et al. (2016)	Low risk	Unclear - no details provided	Low risk	Low risk	Low risk	Low risk	Food allergies	Behaviour/practice	Staff risk communication about food allergies with food allergic customers	Steps taken to protect allergy customer=Communicate with patron to clarify allergy and make recommendations	Self-reported	Multiple - cashiers (38.6%), managers (34.8%), food preparers/chefs/cooks (28.8%), Wait staff (16.3%), owners (13%), other (8.7%)	52.08	186	0.28	Mentioned vs. not mentioned (question was open-ended; options were not prompted)

## Sheet: Training
Refid	Author	Title	Reference	Journal	Year	Volume	Issue	Start page	End page	Reviewer	authoryear	Bias_selection	Bias_measure	Bias_exclusions	Bias_reporting	Bias_other	Bias_overall	Topic_category	Outcome_category	Outcome_category2	Outcome_description	Outcome_measure	Population	Num_positive	Num_total	Percent	Response_options
653	Mandabach,K. H.;Ellsworth,A.;VanLeeuwen,D. M.;Blanch,G.;Waters,H. L.	Restaurant managers' knowledge of food allergies: a comparison of differences by chain or independent affiliation, type of service and size.	Journal Article	Journal of Culinary Science & Technology	2005	4	2--3	63	77	IY	Mandabach et al. (2005)	Unclear - outcome includes only Round 1 participants, who may not be representative of larger population	Unclear - the questionnaire in this round was not pre-tested	Low risk	Low risk	Low risk	Unclear	Food allergies	Training status/policies	Food allergy training is provided to staff	Include food allergies in their employee training	Self-reported	Managers	9.324	28	0.333	Yes vs. no
157	Borchgrevink,C. P.;Elsworth,J. D.;Taylor,S. E.;Christensen,K. L.	Food intolerances, food allergies, and restaurants	Journal Article	Journal of Culinary Science and Technology	2009	7	4	259	284	IY	Borchgrevink et al. (2009)	Unclear - very low response rate (5.8%)	Unclear - no details provided	Low risk	Low risk	Low risk	Unclear	Food allergies	Training status/policies	Food allergy training is provided to staff	Employees trained specifically on how to respond to customers with food allergies or food intolerances	Self-reported	Multiple - 15 COOs of chain restaurants, 28 restaurant managers, 12 chefs, 5 unknown	40	55	0.727273	Yes vs. no
79	Ajala A.R., Cruz A.G., Faria J.A.F., Walter E.H.M., Granato D., Sant Ana A.S.	Food allergens: Knowledge and practices of food handlers in restaurants		Food Control	2010	21	10	1318	1321	IY	Ajala et al. (2010)	Unclear	Unclear - no details provided	Low risk	Low risk	Unclear - questionnaire was comprised of 11 questions but only reported 10 in table	Unclear	Food allergies	Training status/policies	Food allergy training is provided to staff	Is there any training about food allergy?	Self-reported	Multiple - 12 managers, 62 handlers (16% cooks, 24% kitchen assistants, 43% servers)	4	74	0.0540541	Yes vs. no, don't know
370	French,D.;Pobocik,R. S.	Food Allergies in University Dining: An Assessment to Meet the Needs of Food Allergic Students	Conference Proceedings	Journal of Nutrition Education and Behavior	2013	45	4S	S31		IY	French and Pobocik (2013)	High risk - purposefully selected	Unclear - no details provided	Unclear	Unclear	Low risk	High risk	Food allergies	Training status/policies	Food allergy training is provided to staff	Unit provided relevant training	Self-reported	Not reported - food service employees	13	20	0.65	Yes vs. no
1086	Wham C.A., Sharma K.M.	Knowledge of café and restaurant managers to provide a safe meal to food allergic consumers		Nutrition and Dietetics	2014	71	4	265	269	IY	Wham et al. (2014)	Low risk	Unclear - indicates piloted but no details given, however uses same questionnaire as previous study	Low risk	Low risk	Low risk	Low risk	Food allergies	Training status/policies	Food allergy training is provided to staff	Training program in place for staff	Self-reported	Managers/owners - 60 managers, 64 owners	20	124	0.16129	Yes vs. no
597	Lee,Y. M.;Xu,H.	Food Allergy Knowledge, Attitudes, and Preparedness Among Restaurant Managerial Staff	Journal Article	Journal of Foodservice Business Research	2015	18	5	454	469	IY	Lee and Xu (2015)	Unclear - The final online survey was administered by a professional market research company to reach the largest possible number of study samples nationwide.	Low risk - pilot tested face-to-face by four individuals holding management positions in restaurants	Low risk	Low risk	Low risk	Unclear	Food allergies	Training status/policies	Food allergy training is provided to staff	Had provided food allergy training to their employees in the past year.	Self-reported	Multiple - managers (n = 58), chefs (n = 36), and owners (n = 13) made up more than 98% of the respondents	76	110	0.690909	Yes vs. no
923	Shafie,A. A.;Azman,A. W.	Assessment of knowledge, attitude and practice of food allergies among food handlers in the state of Penang, Malaysia	Journal Article	Public health	2015	129	9	1278	1284	IY	Shafie et al. (2015)	Unclear - convenience sample	Low risk	Low risk	Low risk	Low risk	Unclear	Food allergies	Training status/policies	Food allergy training is provided to staff	Is there any training for staff about food allergies?	Self-reported	Multiple - 28 managers, 23 food workers, 31 servers, 25 other	41	117	0.350427	Yes vs. no
69	Abdelmassih,K.;Rajagopal,L.;Arendt,S. W.	A Mixed Methods Approach to Examining Food Allergy Accommodation Efforts in Colleges and Universities	Journal Article	Journal of Foodservice Management & Education	2016	10	2	26	34	IY	Abdelmassih et al. (2016)	Unclear - 22.6% response rate, not clear how the non-respondents compare to respondents	Low risk - First, three content experts reviewed the ques􀆟onnaire and then the ques􀆟onnaire was administered to a subsample (n=6) of the target study popula􀆟on.	Low risk	Low risk	Low risk	Unclear	Food allergies	Training status/policies	Food allergy training is provided to staff	Food allergy accommodation training provided for them and employees	Self-reported	Managers/directors (and dieticians/nutritionists)	72	76	0.947368	Yes vs. no
595	Lee,Y. M.;Barker,G. C.	Comparison of Food Allergy Policies and Training between Alabama (AL) and National Restaurant Industry	Journal Article	Journal of Culinary Science and Technology	2017	15	1	1	16	IY	Lee and Barker (2017)	Unclear - Of the 1,000 questionnaires mailed to restaurants in Alabama, 87 were returned to the researchers, and only 75 complete questionnaires were used for the final data analysis.	Low risk	Low risk	Low risk	Low risk	Unclear	Food allergies	Training status/policies	Food allergy training is provided to staff	Had provided food allergy training to their employees in the past year.	Self-reported	Multiple - Alabama = managers (n = 34), chefs/cooks (n = 12), owners (n = 26), supervisors (n=3)	27	75	0.36	Yes vs. no
77	Ahuja,R.;Sicherer,S. H.	Food-allergy management from the perspective of restaurant and food establishment personnel	Journal Article	Annals of Allergy, Asthma and Immunology	2007	98	4	344	348	IY	Ahuja and Sicherer (2007)	Unclear - convenience sample=Food establishments were selected to survey a broad range of food provider types (sit-down restaurants, fast food, and take-out) and ethnic fare; 70% response rate	Low risk - questions were piloted and revised during face-to-face interviews (n 25) with restaurant personnel to address clarityand content.	Low risk	Low risk	Low risk	Unclear	Food allergies	Training status/policies	Respondent has previously received food allergy training	Previous food-allergy training	Self-reported	Multiple - 42 managers, 24 chefs, 32 servers, 1 nutrition advisor, 1 host	42	100	0.42	Yes, no, unsure
116	Bailey S., Albardiaz R., Frew A.J., Smith H.	Restaurant staff's knowledge of anaphylaxis and dietary care of people with allergies		Clinical and Experimental Allergy	2011	41	5	713	717	IY	Bailey et al. (2011)	Low risk	Low risk - The survey was piloted face-to-face with 10 food handlers, allowing ambiguities to be identified and questions refined	Low risk	Low risk	Low risk	Low risk	Food allergies	Training status/policies	Respondent has previously received food allergy training	Previous food allergy training reported	Self-reported	Multiple - 48 managers, 7 owners, 15 chefs, 20 waiters	30	90	0.333333	Yes vs. no
1149	Timmermans, F.	How to manage food allergy in restaurants, cafeterias and fast food outlets?	Journal Article	Clinical and Translational Allergy	2011	1	S1	S59	Food Allergy and Anaphylaxis Meeting 2011, 17-19 February, Venice, Italy	IY	Timmermans (2011)	Unclear - no details provided	Unclear - no details provided	Unclear - no details provided	Unclear - no details provided	Low risk	Unclear - abstract only, limited details provided	Food allergies	Training status/policies	Respondent has previously received food allergy training	Has had a food allergen training	Self-reported	Not reported	29.9	115	0.26	Yes vs. no
213	Choi,J. H.;Rajagopal,L.	Food allergy knowledge, attitudes, practices, and training of foodservice workers at a university foodservice operation in the Midwestern United States	Journal Article	Food Control	2013	31	2	474	481	IY	Choi and Rajagopal (2013)	Unclear - convenience sample of foodservice employees working in university dining	Low risk - The questionnaire was reviewed by three individuals with expertise in food safety and foodservice operations to establish content and construct validity. The questionnairewas then administered to students (n ¼ 42) in an undergraduate food safety class to determine face validity.	Low risk	Low risk	Low risk	Unclear	Food allergies	Training status/policies	Respondent has previously received food allergy training	I have received training on how to avoid cross-contact between foods during food preparation/service.	Self-reported	Multiple - various food workers (149 food prep, 167 service, 103 dishes/cleaning, 78 non-food contact), 11 other)	59	193	0.305699	Yes vs. no
229	Common,L. A. R.;Corrigan,C. J.;Smith,H.;Bailey,S.;Harris,S.;Holloway,J. A.	How Safe is your Curry? Food Allergy Awareness of Restaurant Staff	Journal Article	Journal of Allergy & Therapy	2013	4	4	1000140		IY	Common et al. (2013)	Low risk	Unclear - no details provided	Low risk	Low risk	Low risk	Low risk	Food allergies	Training status/policies	Respondent has previously received food allergy training	Had received food allergy training	Self-reported	Multiple - managers (45%), waiters (25%), owners (12.5%), chefs (12.5%) and supervisors (5%)	6	40	0.15	Yes vs. no
1086	Wham C.A., Sharma K.M.	Knowledge of café and restaurant managers to provide a safe meal to food allergic consumers		Nutrition and Dietetics	2014	71	4	265	269	IY	Wham et al. (2014)	Low risk	Unclear - indicates piloted but no details given, however uses same questionnaire as previous study	Low risk	Low risk	Low risk	Low risk	Food allergies	Training status/policies	Respondent has previously received food allergy training	Previous food-allergy training	Self-reported	Managers/owners - 60 managers, 64 owners	31	124	0.25	Yes vs. no
951	Sogut,A.;Kavut,A. B.;Kartal,I.;Beyhun,E. N.;Cayir,A.;Mutlu,M.;Ozkan,B.	Food allergy knowledge and attitude of restaurant personnel in Turkey	Journal Article	International forum of allergy & rhinology	2015	5	2	157	161	IY	Sogut et al. (2015)	Low risk	Unclear - no details provided	Low risk	Low risk	Low risk	Low risk	Food allergies	Training status/policies	Respondent has previously received food allergy training	Received training on food allergies	Self-reported	Multiple - 39 managers, 20 owners, 60 chefs, 232 waiters	60	351	0.17094	Yes vs. no
596	Lee,Y. M.;Sozen,E.	Food allergy knowledge and training among restaurant employees	Journal Article	International Journal of Hospitality Management	2016	57		52	59	IY	Lee and Sozen (2016)	Unclear - The final online survey was administered by a professional market research company to reach the largest possible number of study samples nationwide.	Low risk	Low risk	Low risk	Low risk	Unclear	Food allergies	Training status/policies	Respondent has previously received food allergy training	Have you ever received any food allergy training	Self-reported	Multiple - Service-Waitress-Bartender=100; host-cashier=46; cook-chef=46; crew member=14; Barista=6; dishwasher=3; other=14	84	229	0.366812	Yes vs. no
832	Radke,T. J.;Brown,L. G.;Hoover,E. R.;Faw,B. V.;Reimann,D.;Wong,M. R.;Nicholas,D.;Barkley,J.;Ripley,D.	Food allergy knowledge and attitudes of restaurant managers and staff: An EHS-Net study	Journal Article	Journal of food protection	2016	79	9	1588	1598	IY	Radke et al. (2016)	Unclear - restaurants randomly selected, but food workers and servers were chosen by managers (may not be representative)	Unclear - no details provided	Low risk	Low risk	Low risk	Unclear	Food allergies	Training status/policies	Respondent has previously received food allergy training	Received training on food allergies while working at their respective restaurants	Self-reported	Multiple - 277 managers, 211 workers, 156 servers (collapsed)	261	639	0.408451	Yes vs. no
595	Lee,Y. M.;Barker,G. C.	Comparison of Food Allergy Policies and Training between Alabama (AL) and National Restaurant Industry	Journal Article	Journal of Culinary Science and Technology	2017	15	1	1	16	IY	Lee and Barker (2017)	Unclear - Of the 1,000 questionnaires mailed to restaurants in Alabama, 87 were returned to the researchers, and only 75 complete questionnaires were used for the final data analysis.	Low risk	Low risk	Low risk	Low risk	Unclear	Food allergies	Training status/policies	Respondent has previously received food allergy training	Have you ever received any food allergy training	Self-reported	Multiple - Alabama = managers (n = 34), chefs/cooks (n = 12), owners (n = 26), supervisors (n=3)	37	75	0.493333	Yes vs. no
595	Lee,Y. M.;Barker,G. C.	Comparison of Food Allergy Policies and Training between Alabama (AL) and National Restaurant Industry	Journal Article	Journal of Culinary Science and Technology	2017	15	1	1	16	IY	Lee and Barker (2017)	Unclear - Of the 1,000 questionnaires mailed to restaurants in Alabama, 87 were returned to the researchers, and only 75 complete questionnaires were used for the final data analysis.	Low risk	Low risk	Low risk	Low risk	Unclear	Food allergies	Training status/policies	Respondent has previously received food allergy training	Have you ever received any food allergy training	Self-reported	Multiple - National sample = managers (n = 62), chefs/cooks (n = 31), owners (n = 14), supervisors (n=3)	87	110	0.790909	Yes vs. no
1080	Wen,H.;Kwon,J.	Restaurant servers' risk perceptions and risk communication-related behaviors when serving customers with food allergies in the U.S	Journal Article	International Journal of Hospitality Management	2017	64		11	20	IY	Wen and Kwon (2017)	Low risk	Low risk	Low risk	Low risk	Low risk	Low risk	Food allergies	Training status/policies	Respondent has previously received food allergy training	Received some type of food allergy training	Self-reported	Servers/waiters	144	316	0.455696	Yes vs. no
77	Ahuja,R.;Sicherer,S. H.	Food-allergy management from the perspective of restaurant and food establishment personnel	Journal Article	Annals of Allergy, Asthma and Immunology	2007	98	4	344	348	IY	Ahuja and Sicherer (2007)	Unclear - convenience sample=Food establishments were selected to survey a broad range of food provider types (sit-down restaurants, fast food, and take-out) and ethnic fare; 70% response rate	Low risk - questions were piloted and revised during face-to-face interviews (n 25) with restaurant personnel to address clarityand content.	Low risk	Low risk	Low risk	Unclear	Food allergies	Training status/policies	Respondent is interested in future food allergy training	Interest in future training programs	Self-reported	Multiple - 42 managers, 24 chefs, 32 servers, 1 nutrition advisor, 1 host	61	100	0.61	Yes, no, unsure
116	Bailey S., Albardiaz R., Frew A.J., Smith H.	Restaurant staff's knowledge of anaphylaxis and dietary care of people with allergies		Clinical and Experimental Allergy	2011	41	5	713	717	IY	Bailey et al. (2011)	Low risk	Low risk - The survey was piloted face-to-face with 10 food handlers, allowing ambiguities to be identified and questions refined	Low risk	Low risk	Low risk	Low risk	Food allergies	Training status/policies	Respondent is interested in future food allergy training	Desires further food allergy training	Self-reported	Multiple - 48 managers, 7 owners, 15 chefs, 20 waiters	43	90	0.477778	Yes vs. no
213	Choi,J. H.;Rajagopal,L.	Food allergy knowledge, attitudes, practices, and training of foodservice workers at a university foodservice operation in the Midwestern United States	Journal Article	Food Control	2013	31	2	474	481	IY	Choi and Rajagopal (2013)	Unclear - convenience sample of foodservice employees working in university dining	Low risk - The questionnaire was reviewed by three individuals with expertise in food safety and foodservice operations to establish content and construct validity. The questionnairewas then administered to students (n ¼ 42) in an undergraduate food safety class to determine face validity.	Low risk	Low risk	Low risk	Unclear	Food allergies	Training status/policies	Respondent is interested in future food allergy training	I am willing to attend food allergy training courses/workshops to learn more about food allergies	Self-reported	Multiple - various food workers (149 food prep, 167 service, 103 dishes/cleaning, 78 non-food contact), 11 other)	111	193	0.57513	Strongly agree/agree vs. neutral, disagree, strongly disagree)
1086	Wham C.A., Sharma K.M.	Knowledge of café and restaurant managers to provide a safe meal to food allergic consumers		Nutrition and Dietetics	2014	71	4	265	269	IY	Wham et al. (2014)	Low risk	Unclear - indicates piloted but no details given, however uses same questionnaire as previous study	Low risk	Low risk	Low risk	Low risk	Food allergies	Training status/policies	Respondent is interested in future food allergy training	Interest in receiving future training	Self-reported	Managers/owners - 60 managers, 64 owners	95	124	0.766129	Yes vs. no
951	Sogut,A.;Kavut,A. B.;Kartal,I.;Beyhun,E. N.;Cayir,A.;Mutlu,M.;Ozkan,B.	Food allergy knowledge and attitude of restaurant personnel in Turkey	Journal Article	International forum of allergy & rhinology	2015	5	2	157	161	IY	Sogut et al. (2015)	Low risk	Unclear - no details provided	Low risk	Low risk	Low risk	Low risk	Food allergies	Training status/policies	Respondent is interested in future food allergy training	Wanted to obtain further training about food allergy	Self-reported	Multiple - 39 managers, 20 owners, 60 chefs, 232 waiters	269	351	0.766382	Yes vs. no
291	Dupuis,R.;Meisel,Z.;Grande,D.;Strupp,E.;Kounaves,S.;Graves,A.;Frasso,R.;Cannuscio,C. C.	Food allergy management among restaurant workers in a large U.S. city	Journal Article	Food Control	2016	63		147	157	IY	Dupuis et al. (2016)	Low risk	Unclear - no details provided	Low risk	Low risk	Low risk	Low risk	Food allergies	Training status/policies	Respondent is interested in future food allergy training	I want to learn more about how to provide safe foods for a customer like this with food allergies.	Self-reported	Multiple - cashiers (38.6%), managers (34.8%), food preparers/chefs/cooks (28.8%), Wait staff (16.3%), owners (13%), other (8.7%)	106.023	177	0.599	Strong endorsement of attitude (scores of 85 or above of 100-point scale) vs. not strong
596	Lee,Y. M.;Sozen,E.	Food allergy knowledge and training among restaurant employees	Journal Article	International Journal of Hospitality Management	2016	57		52	59	IY	Lee and Sozen (2016)	Unclear - The final online survey was administered by a professional market research company to reach the largest possible number of study samples nationwide.	Low risk	Low risk	Low risk	Low risk	Unclear	Food allergies	Training status/policies	Respondent is interested in future food allergy training	Interest in future food allergy training	Self-reported	Multiple - Service-Waitress-Bartender=100; host-cashier=46; cook-chef=46; crew member=14; Barista=6; dishwasher=3; other=14	183	229	0.799127	Yes vs. no

## Sheet: Self-Efficacy
Refid	Author	Title	Reference	Journal	Year	Volume	Issue	Start page	End page	Reviewer	authoryear	Bias_selection	Bias_measure	Bias_exclusions	Bias_reporting	Bias_other	Bias_overall	Topic_category	Outcome_category	Outcome_category2	Outcome_description	Outcome_measure	Population	Num_positive	Num_total	Percent	Response_options	Ordinal_category2	Percent2	Ordinal_category2_des	Ordinal_category3	Percent3	Ordinal_category3_des	Ordinal_category4	Percent4	Ordinal_category4_des	Ordinal_category5		Ordinal_category5_des	Comments
77	Ahuja,R.;Sicherer,S. H.	Food-allergy management from the perspective of restaurant and food establishment personnel	Journal Article	Annals of Allergy, Asthma and Immunology	2007	98	4	344	348	IY	Ahuja and Sicherer (2007)	Unclear - convenience sample=Food establishments were selected to survey a broad range of food provider types (sit-down restaurants, fast food, and take-out) and ethnic fare; 70% response rate	Low risk - questions were piloted and revised during face-to-face interviews (n 25) with restaurant personnel to address clarityand content.	Low risk	Low risk	Low risk	Unclear	Food allergies	Self-efficacy	Serving a safe meal to a food-allergic customer	Comfort in guaranteeing a safe meal	Self-reported	Multiple - 42 managers, 24 chefs, 32 servers, 1 nutrition advisor, 1 host	67	98	0.683673	very or somewhat comfortable vs. comfortable, somewhat uncomfortable, very uncomfortable
116	Bailey S., Albardiaz R., Frew A.J., Smith H.	Restaurant staff's knowledge of anaphylaxis and dietary care of people with allergies		Clinical and Experimental Allergy	2011	41	5	713	717	IY	Bailey et al. (2011)	Low risk	Low risk - The survey was piloted face-to-face with 10 food handlers, allowing ambiguities to be identified and questions refined	Low risk	Low risk	Low risk	Low risk	Food allergies	Self-efficacy	Serving a safe meal to a food-allergic customer	Respondent’s reported comfort level serving a meal to a food-allergic customer	Self-reported	Multiple - 48 managers, 7 owners, 15 chefs, 20 waiters	59	90	0.655556	5 point scale (very comfortable vs. somewhat comfortable, comfortable, somewhat uncomfortable, very uncomfortable)	14	0.155556	comfortable	12	0.133333	somewhat comfortable	5	0.0555556	somewhat uncomfortable	0	0	very uncomfortable
213	Choi,J. H.;Rajagopal,L.	Food allergy knowledge, attitudes, practices, and training of foodservice workers at a university foodservice operation in the Midwestern United States	Journal Article	Food Control	2013	31	2	474	481	IY	Choi and Rajagopal (2013)	Unclear - convenience sample of foodservice employees working in university dining	Low risk - The questionnaire was reviewed by three individuals with expertise in food safety and foodservice operations to establish content and construct validity. The questionnairewas then administered to students (n ¼ 42) in an undergraduate food safety class to determine face validity.	Low risk	Low risk	Low risk	Unclear	Food allergies	Self-efficacy	Serving a safe meal to a food-allergic customer	I believe appropriate precautions can be taken to avoid cross-contact between foods at my workplace	Self-reported	Multiple - various food workers (149 food prep, 167 service, 103 dishes/cleaning, 78 non-food contact), 11 other)	105	193	0.544041	5 point scale (Strongly agree vs.)	75	0.388601	agree	11	0.0569948	neutral	2	0.0103627	disagree	0	0	strongly disagree
229	Common,L. A. R.;Corrigan,C. J.;Smith,H.;Bailey,S.;Harris,S.;Holloway,J. A.	How Safe is your Curry? Food Allergy Awareness of Restaurant Staff	Journal Article	Journal of Allergy & Therapy	2013	4	4	1000140		IY	Common et al. (2013)	Low risk	Unclear - no details provided	Low risk	Low risk	Low risk	Low risk	Food allergies	Self-efficacy	Serving a safe meal to a food-allergic customer	Degree of comfort in providing food for customers with food allergies	Self-reported	Multiple - managers (45%), waiters (25%), owners (12.5%), chefs (12.5%) and supervisors (5%)	26	40	0.65	5 point scale (very comfortable vs. somewhat comfortable, comfortable, somewhat uncomfortable, very uncomfortable)	10	0.25	comfortable	4	0.1	somewhat comfortable	0	0	somewhat uncomfortable	0	0	very uncomfortable
1086	Wham C.A., Sharma K.M.	Knowledge of café and restaurant managers to provide a safe meal to food allergic consumers		Nutrition and Dietetics	2014	71	4	265	269	IY	Wham et al. (2014)	Low risk	Unclear - indicates piloted but no details given, however uses same questionnaire as previous study	Low risk	Low risk	Low risk	Low risk	Food allergies	Self-efficacy	Serving a safe meal to a food-allergic customer	Percentage level of confidence to provide a safe meal	Self-reported	Managers/owners - 60 managers, 64 owners	70.68	124	0.57	5 point scale (very confident vs. confident, don't know, less confident, not at all confident)	44.64	0.36	confident	7.44	0.06	don't know	3.72	0.03	less confident	0	0	not at all confident	93% were very confident/confident
951	Sogut,A.;Kavut,A. B.;Kartal,I.;Beyhun,E. N.;Cayir,A.;Mutlu,M.;Ozkan,B.	Food allergy knowledge and attitude of restaurant personnel in Turkey	Journal Article	International forum of allergy & rhinology	2015	5	2	157	161	IY	Sogut et al. (2015)	Low risk	Unclear - no details provided	Low risk	Low risk	Low risk	Low risk	Food allergies	Self-efficacy	Serving a safe meal to a food-allergic customer	Comfort level in serving meals to customers with food allergy	Self-reported	Multiple - 39 managers, 20 owners, 60 chefs, 232 waiters	143	351	0.407407	5 point scale (very comfortable vs. somewhat comfortable, comfortable, somewhat uncomfortable, very uncomfortable)	33		somewhat comfortable	132		comfortable	27		somewhat uncomfortable	15		uncomfortable
291	Dupuis,R.;Meisel,Z.;Grande,D.;Strupp,E.;Kounaves,S.;Graves,A.;Frasso,R.;Cannuscio,C. C.	Food allergy management among restaurant workers in a large U.S. city	Journal Article	Food Control	2016	63		147	157	IY	Dupuis et al. (2016)	Low risk	Unclear - no details provided	Low risk	Low risk	Low risk	Low risk	Food allergies	Self-efficacy	Serving a safe meal to a food-allergic customer	I am confident that I know how to provide a safe meal for this child	Self-reported	Multiple - cashiers (38.6%), managers (34.8%), food preparers/chefs/cooks (28.8%), Wait staff (16.3%), owners (13%), other (8.7%)	125.944	182	0.692	Confident (scores of 85 or above of 100-point scale) vs. not confident		0			0			0			0
832	Radke,T. J.;Brown,L. G.;Hoover,E. R.;Faw,B. V.;Reimann,D.;Wong,M. R.;Nicholas,D.;Barkley,J.;Ripley,D.	Food allergy knowledge and attitudes of restaurant managers and staff: An EHS-Net study	Journal Article	Journal of food protection	2016	79	9	1588	1598	IY	Radke et al. (2016)	Unclear - restaurants randomly selected, but food workers and servers were chosen by managers (may not be representative)	Unclear - no details provided	Low risk	Low risk	Low risk	Unclear	Food allergies	Self-efficacy	Serving a safe meal to a food-allergic customer	This restaurant can easily meet food allergic customers’ special requests	Self-reported	Multiple - 277 managers, 211 workers, 156 servers (collapsed)	269	644	0.417702	strongly agree vs. agree, unsure, disagree, strongly disagree	314	0.487578	agree	14	0.0217391	unsure	46	0.0714286	disagree	1	0.0015528	strongly disagree
213	Choi,J. H.;Rajagopal,L.	Food allergy knowledge, attitudes, practices, and training of foodservice workers at a university foodservice operation in the Midwestern United States	Journal Article	Food Control	2013	31	2	474	481	IY	Choi and Rajagopal (2013)	Unclear - convenience sample of foodservice employees working in university dining	Low risk - The questionnaire was reviewed by three individuals with expertise in food safety and foodservice operations to establish content and construct validity. The questionnairewas then administered to students (n ¼ 42) in an undergraduate food safety class to determine face validity.	Low risk	Low risk	Low risk	Unclear	Food allergies	Self-efficacy	Managing or responding to a food allergy emergency	I believe I can effectively handle a food allergy emergency situation at my workplace	Self-reported	Multiple - various food workers (149 food prep, 167 service, 103 dishes/cleaning, 78 non-food contact), 11 other)	34	193	0.176166	5 point scale (Strongly agree vs.)	71	0.367876	agree	43	0.222798	neutral	36	0.186528	disagree	9	0.0466321	strongly disagree
1086	Wham C.A., Sharma K.M.	Knowledge of café and restaurant managers to provide a safe meal to food allergic consumers		Nutrition and Dietetics	2014	71	4	265	269	IY	Wham et al. (2014)	Low risk	Unclear - indicates piloted but no details given, however uses same questionnaire as previous study	Low risk	Low risk	Low risk	Low risk	Food allergies	Self-efficacy	Managing or responding to a food allergy emergency	Percentage level of confidence to manage an allergy emergency	Self-reported	Managers/owners - 60 managers, 64 owners	24.8	124	0.2	5 point scale (very confident vs. confident, don't know, less confident, not at all confident)	54.56		confident	26.04		don't know	14.88		less confident	3.72		not at all confident	64% were very confident/confident
291	Dupuis,R.;Meisel,Z.;Grande,D.;Strupp,E.;Kounaves,S.;Graves,A.;Frasso,R.;Cannuscio,C. C.	Food allergy management among restaurant workers in a large U.S. city	Journal Article	Food Control	2016	63		147	157	IY	Dupuis et al. (2016)	Low risk	Unclear - no details provided	Low risk	Low risk	Low risk	Low risk	Food allergies	Self-efficacy	Managing or responding to a food allergy emergency	I feel confident that I know what to do if this customer has an allergic reaction	Self-reported	Multiple - cashiers (38.6%), managers (34.8%), food preparers/chefs/cooks (28.8%), Wait staff (16.3%), owners (13%), other (8.7%)	97.018	179	0.542	Confident (scores of 85 or above of 100-point scale) vs. not confident		0			0			0			0

## Sheet: Celiac
Refid	Author	Title	Reference	Journal	Year	Volume	Issue	Start page	End page	Reviewer	authoryear	Bias_selection	Bias_measure	Bias_exclusions	Bias_reporting	Bias_other	Bias_overall	Topic_category	Outcome_category	Outcome_category2	Outcome_description	Outcome_measure	Population	Num_positive	Num_total	Percent	Response_options
157	Borchgrevink,C. P.;Elsworth,J. D.;Taylor,S. E.;Christensen,K. L.	Food intolerances, food allergies, and restaurants	Journal Article	Journal of Culinary Science and Technology	2009	7	4	259	284	IY	Borchgrevink et al. (2009)	Unclear - very low response rate (5.8%)	Unclear - no details provided	Low risk	Low risk	Low risk	Unclear	Celiac disease/gluten-free foods	Behaviour/practice	Gluten-free foods are available	Customers can order gluten-free food at their establishment if they so desire	Self-reported	Multiple - 15 COOs of chain restaurants, 28 restaurant managers, 12 chefs, 5 unknown	54.926	58	0.947	Yes vs. no
775	Panzer,R. M.;Dennis,M.;Kelly,C. P.;Weir,D.;Leichtner,A.;Leffler,D. A.	Navigating the gluten-free diet in college	Journal Article	Journal of pediatric gastroenterology and nutrition	2012	55	6	740	744	IY	Panzer et al. (2012)	High risk - only 6 participants surveyed	Unclear - only underwent face validity	Low risk	Unclear	Low risk	High risk	Celiac disease/gluten-free foods	Behaviour/practice	Gluten-free foods are available	Packaged a la carte GF options	Self-reported	Managers - head chefs, dietitians, and/or dining service managers	6	6	1	Yes vs. no
112	Aziz,I.;Karajeh,M. A.;Zilkha,J.;Tubman,E.;Fowles,C.;Sanders,D. S.	Change in awareness of gluten-related disorders among chefs and the general public in the UK: A 10-year follow-up study	Journal Article	European Journal of Gastroenterology and Hepatology	2014	26	11	1228	1233	IY	Aziz et al. (2014)	Unclear	Unclear - no details provided	Low risk	Low risk	Low risk	Unclear	Celiac disease/gluten-free foods	Behaviour/practice	Gluten-free foods are available	Availability of gluten-free products	Self-reported	Chefs - 2013	102	265	0.384906	Yes vs. no
382	Garipe,L. Y.;Bravo,B.;FernÃƒÂ¡ndez,M.;GarcÃƒÂ­a,M.;Petrosini,A.;Soriano,M. M.;Perman,G.;Giunta,D. H.	Assessment of the gluten-free processed food offer in food locals in buenos aires city	Journal Article	Acta Gastroenterologica Latinoamericana	2015	45	3	190	197	IY	Garipe et al. (2015)	Low risk	Low risk	Low risk	Low risk	Low risk	Low risk	Celiac disease/gluten-free foods	Behaviour/practice	Gluten-free foods are available	Premise offers at least one gluten-free dish	Observed	Other - premise observation	81	112	0.723214	Yes vs. no
157	Borchgrevink,C. P.;Elsworth,J. D.;Taylor,S. E.;Christensen,K. L.	Food intolerances, food allergies, and restaurants	Journal Article	Journal of Culinary Science and Technology	2009	7	4	259	284	IY	Borchgrevink et al. (2009)	Unclear - very low response rate (5.8%)	Unclear - no details provided	Low risk	Low risk	Low risk	Unclear	Celiac disease/gluten-free foods	Behaviour/practice	Availability of gluten-free foods is indicated on the menu or other documentation	Had a list that describes menu items in such a way that a consumer could identify potential gluten content	Self-reported	Multiple - 15 COOs of chain restaurants, 28 restaurant managers, 12 chefs, 5 unknown	22.794	58	0.393	Yes vs. no
671	Mcintosh,J.;Flanagan,A.;Madden,N.;Mulcahy,M.;Dargan,L.;Walker,M.;Burns,D. T.	Awareness of coeliac disease and the gluten status of 'gluten-free' food obtained on request in catering outlets in Ireland	Journal Article	International Journal of Food Science and Technology	2011	46	8	1569	1574	IY	Mcintosh et al. (2011)	Low risk	Unclear - no details provided	Low risk	Low risk	Low risk	Low risk	Celiac disease/gluten-free foods	Behaviour/practice	Availability of gluten-free foods is indicated on the menu or other documentation	The premises had notices ⁄ signs relating to the coeliac condition or gluten-free meals	Observed behaviour/practice	Multiple - Of the 251 responses which described the category of staff member with whom the sampling officer interacted, 32% interacted with servers only, 25% interacted with the manager and ⁄ or chef while 43% interacted with both the server and the manager and ⁄ or chef	78.82	260	0.303154	Yes vs. no
775	Panzer,R. M.;Dennis,M.;Kelly,C. P.;Weir,D.;Leichtner,A.;Leffler,D. A.	Navigating the gluten-free diet in college	Journal Article	Journal of pediatric gastroenterology and nutrition	2012	55	6	740	744	IY	Panzer et al. (2012)	High risk - only 6 participants surveyed	Unclear - only underwent face validity	Low risk	Unclear	Low risk	High risk	Celiac disease/gluten-free foods	Behaviour/practice	Availability of gluten-free foods is indicated on the menu or other documentation	General labeling at time of service (eg, label 8 major allergens + wheat)	Self-reported	Managers - head chefs, dietitians, and/or dining service managers	5	6	0.833333	Yes vs. no
913	Schultz,M.;Shin,S.;Coppell,K. J.	Awareness of coeliac disease among chefs and cooks depends on the level and place of training	Journal Article	Asia Pacific Journal of Clinical Nutrition	2017	26	4	719	724	IY	Schultz et al. (2017)	Low risk	Unclear - no details provided	Low risk	Low risk	Low risk	Low risk	Celiac disease/gluten-free foods	Behaviour/practice	Availability of gluten-free foods is indicated on the menu or other documentation	Availability of GF foods indicated on the written menu	Observed behaviour/practice	Food workers - chefs, cooks	54	90	0.6	Yes vs. no
820	Pratten,J.;Towers,N.	Food allergies and the UK catering industry: A study of the training needs for the industry to serve those with food allergies	Journal Article	Journal of European Industrial Training	2004	28	6	490	498	IY	Pratten and Towers (2004)	Unclear	Unclear - no details provided	Low risk	Unclear	Low risk	Unclear	Celiac disease/gluten-free foods	Knowledge	Self-reported awareness of Celiac disease	What is a coeliac/gluten free diet?	Self-reported	Managers - proprietor	13	35	0.371429	Good/reasonable vs. limited knowledge (no definitions provided for these criteria)
537	Karajeh,M. A.;Hurlstone,D. P.;Patel,T. M.;Sanders,D. S.	Chefs' knowledge of coeliac disease (compared to the public): A questionnaire survey from the United Kingdom	Journal Article	Clinical Nutrition	2005	24	2	206	210	IY	Karajeh et al. (2005)	Unclear	Unclear - no details provided	Low risk	Low risk	Low risk	Unclear	Celiac disease/gluten-free foods	Knowledge	Self-reported awareness of Celiac disease	Heard of Celiac disease	Self-reported	Chefs	55	322	0.170807	Yes vs. no
157	Borchgrevink,C. P.;Elsworth,J. D.;Taylor,S. E.;Christensen,K. L.	Food intolerances, food allergies, and restaurants	Journal Article	Journal of Culinary Science and Technology	2009	7	4	259	284	IY	Borchgrevink et al. (2009)	Unclear - very low response rate (5.8%)	Unclear - no details provided	Low risk	Low risk	Low risk	Unclear	Celiac disease/gluten-free foods	Knowledge	Self-reported awareness of Celiac disease	Familiar with celiac disease	Self-reported	Multiple - 15 COOs of chain restaurants, 28 restaurant managers, 12 chefs, 5 unknown	43.732	58	0.754	Yes vs. no
671	Mcintosh,J.;Flanagan,A.;Madden,N.;Mulcahy,M.;Dargan,L.;Walker,M.;Burns,D. T.	Awareness of coeliac disease and the gluten status of 'gluten-free' food obtained on request in catering outlets in Ireland	Journal Article	International Journal of Food Science and Technology	2011	46	8	1569	1574	IY	Mcintosh et al. (2011)	Low risk	Unclear - no details provided	Low risk	Low risk	Unclear - methods of measuring/classifying the outcome are unclear	Unclear	Celiac disease/gluten-free foods	Knowledge	Self-reported awareness of Celiac disease	Staff knowledgeable about coeliac condition	Self-reported?	Multiple - Of the 251 responses which described the category of staff member with whom the sampling officer interacted, 32% interacted with servers only, 25% interacted with the manager and ⁄ or chef while 43% interacted with both the server and the manager and ⁄ or chef	236.33	260	0.908962	Yes vs. no
939	Simpson S., Lebwohl B., Lewis S.K., Tennyson C.A., Sanders D.S., Green P.H.	Awareness of gluten-related disorders: A survey of the general public, chefs and patients		e-SPEN	2011	6	5	e227	e231	IY	Simpson et al. (2011)	Unclear	Unclear - no details provided	Low risk	Low risk	Low risk	Unclear	Celiac disease/gluten-free foods	Knowledge	Self-reported awareness of Celiac disease	Have heard of Celiac disease	Self-reported	Chefs	330	430	0.767442	Yes vs. no
112	Aziz,I.;Karajeh,M. A.;Zilkha,J.;Tubman,E.;Fowles,C.;Sanders,D. S.	Change in awareness of gluten-related disorders among chefs and the general public in the UK: A 10-year follow-up study	Journal Article	European Journal of Gastroenterology and Hepatology	2014	26	11	1228	1233	IY	Aziz et al. (2014)	Unclear	Unclear - no details provided	Low risk	Low risk	Low risk	Unclear	Celiac disease/gluten-free foods	Knowledge	Self-reported awareness of Celiac disease	Heard of Celiac disease	Self-reported	Chefs - 2013	207	265	0.781132	Yes vs. no
913	Schultz,M.;Shin,S.;Coppell,K. J.	Awareness of coeliac disease among chefs and cooks depends on the level and place of training	Journal Article	Asia Pacific Journal of Clinical Nutrition	2017	26	4	719	724	IY	Schultz et al. (2017)	Low risk	Unclear - no details provided	Low risk	Low risk	Low risk	Low risk	Celiac disease/gluten-free foods	Knowledge	Self-reported awareness of Celiac disease	Heard of coeliac disease?	Self-reported	Food workers - chefs, cooks, and first year chef trainees (students)	111	125	0.888	Yes vs. no
939	Simpson S., Lebwohl B., Lewis S.K., Tennyson C.A., Sanders D.S., Green P.H.	Awareness of gluten-related disorders: A survey of the general public, chefs and patients		e-SPEN	2011	6	5	e227	e231	IY	Simpson et al. (2011)	Unclear	Unclear - no details provided	Low risk	Low risk	Low risk	Unclear	Celiac disease/gluten-free foods	Knowledge	Self-reported awareness of gluten sensitivity	Have heard of gluten sensitivity	Self-reported	Chefs	381	430	0.886047	Yes vs. no
112	Aziz,I.;Karajeh,M. A.;Zilkha,J.;Tubman,E.;Fowles,C.;Sanders,D. S.	Change in awareness of gluten-related disorders among chefs and the general public in the UK: A 10-year follow-up study	Journal Article	European Journal of Gastroenterology and Hepatology	2014	26	11	1228	1233	IY	Aziz et al. (2014) - 2003 sample	Unclear	Unclear - no details provided	Low risk	Low risk	Low risk	Unclear	Celiac disease/gluten-free foods	Knowledge	Self-reported awareness of gluten sensitivity	Heard of gluten sensitivity	Self-reported	Chefs - 2003	30	322	0.0931677	Yes vs. no
112	Aziz,I.;Karajeh,M. A.;Zilkha,J.;Tubman,E.;Fowles,C.;Sanders,D. S.	Change in awareness of gluten-related disorders among chefs and the general public in the UK: A 10-year follow-up study	Journal Article	European Journal of Gastroenterology and Hepatology	2014	26	11	1228	1233	IY	Aziz et al. (2014) - 2013 sample	Unclear	Unclear - no details provided	Low risk	Low risk	Low risk	Unclear	Celiac disease/gluten-free foods	Knowledge	Self-reported awareness of gluten sensitivity	Heard of gluten sensitivity	Self-reported	Chefs - 2013	232	265	0.875472	Yes vs. no
